# Supplementary material for: Global-, regional- and country-level estimates of the work-related burden of diseases and accidents in 2019
Source: Scand J Work Environ Health. 2024 Feb 28;50(2):73–82. doi: 10.5271/sjweh.4132 (PMC10927068; doi:10.5271/sjweh.4132)
Supplement: Global, regional and country data results in Excel [file SJWEH-50-73-S002.xlsx]

## Sheet: Consolidated
AFRO	Country	United Nation Country Classification (Geographical Region)	United Nation Country Classification (Geographical Sub-region)	EU28	Arab	Labour force	Total employment	Labour force by sector (%) Agriculture	Labour force by sector (%) Industry	Labour force by sector (%) Service	Labour force by sector Agriculture	Labour force by sector Industry	Labour force by sector Service	Occupational injuries in 2019 reported to ILO Fatal	Occupational injuries in 2019 reported to ILO Non-fatal	Accidents at work in 2019 reported to Eurostat Fatal	Accidents at work in 2019 reported to Eurostat Non-fatal	Global estimates of occupational accidents (Fatal) Agriculture	Global estimates of occupational accidents (Fatal) Industry	Global estimates of occupational accidents (Fatal) Service	Global estimates of occupational accidents (Fatal) Total	Global estimates of occupational accidents (At least four days absence) Lower limit (Eq. j) (0.11)	Global estimates of occupational accidents (At least four days absence) Upper limit (Eq. j) (0.06)	Global estimates of occupational accidents (At least four days absence) Average	Average and the best estimate	Fatal work-related diseases 2019	ILO Total mortality	IHME Deaths (All)	IHME DALY (All)	IHME YLD (All)	IHME Deaths (Injury)	IHME DALY (Injury)	IHME YLD (Injury)	IHME Deaths (Disease)	DALY (Disease)	YLD (Disease)	Disease Multiplier YLD/YLL (Country)	Disease Multiplier YLD/YLL (WHO Division)	Nominal GDP World Bank (Millions USD)	*Employment (for purpose of burden estimation)	(1a) Fatal Occupational Accidents	(1b) Fatal occupational accidents, EUROSTAT	(1c) Fatal Occupational Accidents per 100,000 workers	(2) Fatal work-related Diseases	(2a) Fatal Work-related Diseases per 100,000 workers	(3) Non-fatal Occupational Accidents	(4) YLL-Injuries (Years per case)	(5) YLL-Diseases (Years per case)	(6) YLL-Fatal Injuries (Years)
AFRO	Algeria	Africa	Northern Africa			10858275	10858275	9.6	30.42	59.99	1.04239e+06	3.30309e+06	6.51388e+06					187.631	716.77	1179.01	2083.41	1.89401e+06	3.47236e+06	2.68318e+06	2683183	6195.34	8278.75	2504.9	207475	101224	1749.38	112103	22916.4	755.517	95371.6	78307.5	4.58902	3.69473	145164	10858275	2083.41	2083.41	19.1873	6195.34	57.0564	2.68318e+06	50.9819	22.586	106216
AFRO	Angola	Africa	Middle Africa			13155275	12243086	50.73	6.8	42.47	6.21092e+06	832530	5.19964e+06					1117.97	180.659	941.135	2239.76	2.03614e+06	3.73293e+06	2.88454e+06		6985	9224.76	2739.42	209541	83209	2021.37	126130	19125.4	718.054	83411.8	64083.6	3.31556	3.69473	62307	12243086	2239.76	2239.74	18.2941	6985	57.0526	2.88454e+06	52.9365	26.9174	118564
AFRO	Benin	Africa	Western Africa			4826125	4714406	38.27	18.31	43.42	1.8042e+06	863208	2.047e+06					324.757	187.316	370.506	882.579	802344	1.47096e+06	1.13665e+06		2689.87	3572.45	716.073	71932.9	43483.7	363.314	25515.7	6343.31	352.76	46417.2	37140.4	4.00357	3.69473	15652	4714406	882.579	882.579	18.7209	2689.87	57.0564	1.13665e+06	52.7709	26.2978	46574.5
AFRO	Botswana	Africa	Southern Africa			1076493	743967	19.9	17.62	62.49	148049	131087	464905					26.6489	28.4459	84.1478	139.243	126584	232071	179328		424.481	563.723	220.397	13644.5	6430.52	66.0723	3979.96	582.594	154.325	9664.54	5847.92	1.53222	3.69473	15782	743967	139.243	139.243	18.7162	424.481	57.0564	179328	51.419	24.7311	7159.71
AFRO	Burkina Faso	Africa	Western Africa			7472712	4306498	26.21	25.16	48.64	1.12873e+06	1.08351e+06	2.09468e+06		339			203.172	235.123	379.137	817.432	743120	1.36239e+06	1.05275e+06		2457.13	3274.56	854.741	106648	72651.1	409.531	27434.6	5202.41	445.21	79213.9	67448.7	5.73291	3.69473	17309	4306498	817.432	817.432	18.9814	2457.13	57.0564	1.05275e+06	54.2868	26.4261	44375.8
AFRO	Burundi	Africa	Eastern Africa			4987390	3678471	86.21	3.35	10.45	3.17121e+06	123229	384400					570.818	26.7406	69.5764	667.135	606486	1.11189e+06	859189		2098.8	2765.94	1368.48	115717	57047.5	856.118	62447.3	17472.7	512.365	53270	39574.8	2.88968	3.69473	3258	3678471	667.135	667.135	18.1362	2098.8	57.0564	859189	52.5331	26.7294	35046.7
AFRO	Cameroon	Africa	Middle Africa			11351501	10975051	43.49	14.42	42.09	4.77305e+06	1.5826e+06	4.6194e+06					859.149	343.425	836.111	2038.68	1.85335e+06	3.39781e+06	2.62558e+06		6261.97	8300.65	1495.09	167495	110934	608.94	40990.7	8459.53	886.154	126504	102474	4.26452	3.69473	39802	10975051	2038.68	2038.68	18.5756	6261.97	57.0564	2.62558e+06	53.4227	27.1166	108912
AFRO	Cape Verde	Africa	Western Africa			237728	206345	10.6	21.8	67.6	21872.6	44983.2	139489					3.93706	9.76136	25.2475	38.946	35405.4	64909.9	50157.7		117.733	156.679	25.072	2813.16	1983.71	9.83649	719.468	218.858	15.2356	2093.69	1764.85	5.36696	3.69473	1703	206345	38.946	38.946	18.8742	117.733	57.0564	50157.7	50.8931	21.5835	1982.08
AFRO	Central African Republic	Africa	Middle Africa			1910933	1833805	69.85	6.26	23.89	1.28091e+06	114796	438096					230.564	24.9108	79.2954	334.77	304337	557951	431144		1046.3	1381.07	925.834	58719.1	17200.2	668.89	37536.3	3443.7	256.944	21182.8	13756.5	1.85241	3.69473	2303	1833805	334.77	334.77	18.2555	1046.3	57.0564	431144	50.969	28.9024	17062.9
AFRO	Chad	Africa	Middle Africa			5986315	4296936	75.06	1.88	23.06	3.22528e+06	80782.4	990873					580.55	17.5298	179.348	777.428	706753	1.29571e+06	1.00123e+06		2451.68	3229.1	1057.65	98007	53380.1	613.931	42029.5	9351	443.715	55977.5	44029.1	3.68493	3.69473	10093	4296936	777.428	777.428	18.0926	2451.68	57.0564	1.00123e+06	53.2282	26.9281	41381.1
AFRO	Comoros	Africa	Eastern Africa			235265	217136	34.38	18.83	46.79	74651.4	40886.7	101598					13.4372	8.87242	18.3892	40.6989	36999	67831.5	52415.2		123.89	164.589	67.0047	6190.76	3684.1	34.01	2585.75	834.821	32.9947	3605.01	2849.28	3.77023	3.69473	1219	217136	40.6989	40.6989	18.7435	123.89	57.0564	52415.2	51.4829	22.9046	2095.3
AFRO	Congo, Democratic Republic of the	Africa	Middle Africa			29801894	28571000	64.3	9.84	25.86	18371153	2.81139e+06	7.38846e+06					3306.81	610.071	1337.31	5254.19	4.77654e+06	8.75698e+06	6.76676e+06		16301	21555.2	12301.1	846743	298974	8898.72	537144	75336.1	3402.34	309599	223638	2.60162	3.69473	49869	28571000	5254.19	5254.14	18.3899	16301	57.0544	6.76676e+06	51.896	25.2653	272669
AFRO	Congo, Republic of	Africa	Middle Africa			2182726	1973000	33.53	21.47	44.99	661547	423603	887653					119.078	91.9219	160.665	371.665	337878	619442	478660		1126	1497.67	375.466	27150	12212.6	219.847	12864.4	1888.76	155.619	14285.6	10323.8	2.60586	3.69473	10885	1973000	371.665	371.711	18.8376	1126	57.0705	478660	49.9242	25.4581	18557.4
AFRO	Côte d'Ivoire	Africa	Western Africa			8047578	7704281	40.15	12.86	46.99	3.09327e+06	990771	3.62024e+06					556.788	214.997	655.264	1427.05	1.29732e+06	2.37842e+06	1.83787e+06		4395.78	5822.83	1323.57	142933	89481.8	674.799	47958	12480.1	648.77	94975.2	77001.7	4.28418	3.69473	61349	7704281	1427.05	1427.05	18.5228	4395.78	57.0564	1.83787e+06	52.5756	27.7039	75027.9
AFRO	Equatorial Guinea	Africa	Middle Africa			487562	487562	39.51	19.35	41.14	192636	94343.2	200583					34.6744	20.4725	36.3055	91.4524	83138.6	152421	117780		278.185	369.638	73.8841	6044.68	2860.16	47.4508	3142.16	570.653	26.4333	2902.53	2289.51	3.73482	3.69473	10022	487562	91.4524	91.4524	18.7571	278.185	57.0564	117780	54.193	23.1911	4956.08
AFRO	Eritrea	Africa	Eastern Africa			1612622	1510458	63.12	7.29	29.59	953401	110112	446945					171.612	23.8944	80.897	276.404	251276	460673	355974		861.812	1138.22	551.239	46214.6	21653.1	351.248	24875.4	5840.82	199.991	21339.1	15812.3	2.86103	3.69473	2065	1510458	276.404	276.404	18.2993	861.812	57.0564	355974	54.1914	27.6352	14978.7
AFRO	Ethiopia	Africa	Eastern Africa			53021347	51939000	66.63	9.32	24.05	3.4607e+07	4.84071e+06	1.24913e+07					6229.25	1050.44	2260.93	9540.62	8.67329e+06	1.5901e+07	1.22872e+07		29634	39174.6	8679.85	793473	397694	6111.18	493547	157576	2568.67	299927	240118	4.01478	3.69473	107645	51939000	9540.62	9540.62	18.3689	29634	57.0554	1.22872e+07	54.9764	23.2838	524509
AFRO	Eswatini	Africa	Southern Africa			291000	291000	12.15	23.39	64.46	35356.5	68064.9	187579					6.36417	14.7701	33.9517	55.086	50078.2	91810	70944.1		198	253.086	95.4163	5107.19	2073.34	23.8007	1375.68	154.136	71.6156	3731.51	1919.21	1.05899	3.69473	3962	291000	55.086	55.086	18.9299	198	68.0412	70944.1	51.3237	25.3059	2827.22
AFRO	Gabon	Africa	Middle Africa			721991	580155	29.96	10.74	59.3	173814	62308.6	344032					31.2866	13.521	62.2698	107.077	97343	178462	137903		331.015	438.093	105.263	7409.88	3450.83	56.9594	3410.65	590.422	48.3031	3999.23	2860.4	2.51171	3.69473	15593	580155	107.077	107.077	18.4567	331.015	57.0564	137903	49.5129	23.5767	5301.71
AFRO	Gambia	Africa	Western Africa			777591	444972	27.03	15.01	57.96	120276	66790.3	257906					21.6497	14.4935	46.6809	82.8241	75294.6	138040	106667		253.885	336.709	112.677	10427.1	6052.81	54.4506	3902.02	976.721	58.2269	6525.05	5076.09	3.50326	3.69473	1902	444972	82.8241	82.8241	18.6133	253.885	57.0564	106667	53.7238	24.8848	4449.63
AFRO	Ghana	Africa	Western Africa			12919340	9580143	29.75	21.05	49.21	2.85009e+06	2.01662e+06	4.71439e+06					513.017	437.607	853.304	1803.93	1.63993e+06	3.00655e+06	2.32324e+06		5466.08	7270.01	1723.5	159468	100530	536.41	37209.9	9008.42	1187.09	122258	91522	2.97771	3.69473	72354	9580143	1803.93	1803.93	18.8299	5466.08	57.0564	2.32324e+06	52.5744	25.8916	94840.5
AFRO	Guinea	Africa	Western Africa			4433672	4250460	60.65	5.79	33.56	2.5779e+06	246102	1.42645e+06					464.023	53.4041	258.188	775.615	705105	1.29269e+06	998898		2425.16	3200.77	1017.58	89546.3	47652.6	574.782	39073.9	8829.39	442.803	50472.4	38823.2	3.33267	3.69473	15681	4250460	775.615	775.615	18.2478	2425.16	57.0564	998898	52.6191	26.308	40812.2
AFRO	Guinea-Bissau	Africa	Western Africa			800827	778444	60.48	8.61	30.91	470803	67024	240617					84.7445	14.5442	43.5517	142.84	129855	238067	183961		444.152	586.992	111.479	10276.2	5901.63	44.7051	2880.5	478.296	66.7736	7395.66	5423.34	2.74972	3.69473	1432	778444	142.84	142.84	18.3495	444.152	57.0564	183961	53.7344	29.5375	7675.44
AFRO	Kenya	Africa	Eastern Africa			23733381	23116127	54.34	6.22	39.44	1.25613e+07	1.43782e+06	9.117e+06					2261.03	312.008	1650.18	4223.22	3.83929e+06	7.0387e+06	5.43899e+06		13189.2	17412.4	3711.29	381759	227490	2075.78	164689	51858.7	1635.52	217069	175631	4.23838	3.69473	98843	23116127	4223.22	4223.22	18.2696	13189.2	57.0564	5.43899e+06	54.356	25.3364	229557
AFRO	Lesotho	Africa	Southern Africa			974540	742055	44.3	13.31	42.39	328730	98767.5	314557					59.1715	21.4326	56.9348	137.539	125035	229231	177133		423.39	560.928	333.337	15664.2	5100.42	78.8074	4489.68	422.113	254.53	11174.5	4678.3	0.720156	3.69473	1845	742055	137.539	137.539	18.5349	423.39	57.0564	177133	51.6141	25.5225	7098.94
AFRO	Liberia	Africa	Western Africa			2226993	2162710	42.62	10.15	47.23	921747	219515	1.02145e+06					165.914	47.6348	184.882	398.431	362210	664052	513131		1233.96	1632.4	254.094	28223.1	17061.9	165.657	11730.5	2910.16	88.4374	16492.6	14151.7	6.04543	3.69473	2950	2162710	398.431	398.431	18.4228	1233.96	57.0564	513131	53.2448	26.4695	21214.4
AFRO	Madagascar	Africa	Eastern Africa			13818212	13587810	64.12	8.73	27.15	8.7125e+06	1.18622e+06	3.68909e+06					1568.25	257.409	667.725	2493.38	2.26671e+06	4.15564e+06	3.21118e+06		7752.71	10246.1	2752.45	261423	142064	1543.65	120937	36577.9	1208.8	140486	105486	3.01386	3.69473	13721	13587810	2493.38	2493.38	18.3502	7752.71	57.0564	3.21118e+06	54.649	28.9546	136261
AFRO	Malawi	Africa	Eastern Africa			8040477	3524411	76.36	5.37	18.27	2.69124e+06	189261	643910					484.423	41.0696	116.548	642.041	583673	1.07007e+06	826870		2010.9	2652.94	1447.38	139673	73209.3	994.583	77586.1	22724.6	452.794	62086.5	50484.6	4.35142	3.69473	11962	3524411	642.041	642.041	18.217	2010.9	57.0564	826870	55.1603	25.6228	35415.1
AFRO	Mali	Africa	Western Africa			7179722	5948937	62.44	7.56	30	3.71452e+06	449740	1.78468e+06					668.613	97.5935	323.027	1089.23	990212	1.81539e+06	1.4028e+06		3394.25	4483.48	1624.44	142919	73865.1	887.45	64132.6	16008.2	736.99	78786.2	57856.9	2.7644	3.69473	17394	5948937	1089.23	1089.23	18.3097	3394.25	57.0564	1.4028e+06	54.2278	28.3984	59066.7
AFRO	Mauritania	Africa	Western Africa			1234266	764637	30.83	17.61	51.56	235738	134653	394247					42.4328	29.2196	71.3587	143.011	130010	238352	184181		436.274	579.285	126.442	14653.1	10036.3	59.3832	4068.58	989.23	67.0586	10584.5	9047.04	5.88438	3.69473	7779	764637	143.011	143.011	18.7031	436.274	57.0564	184181	51.8556	22.9272	7415.92
AFRO	Mayotte	Africa	Eastern Africa			44560	44560				0	0	0					0	0	0	0	0	0	0		25.4243	25.4243											3.69473		44560	0	0	0	25.4243	57.0564	0	x	x
AFRO	Mozambique	Africa	Eastern Africa			13188550	12768231	70.22	8.59	21.19	8.96585e+06	1.09679e+06	2.70559e+06					1613.85	238.004	489.711	2341.57	2.1287e+06	3.90261e+06	3.01566e+06		7285.09	9626.66	2437.88	239842	131490	1586.79	119542	33938.9	851.082	120300	97551.2	4.28818	3.69473	14021	12768231	2341.57	2341.57	18.339	7285.09	57.0564	3.01566e+06	53.9471	26.7294	126321
AFRO	Namibia	Africa	Southern Africa			722712	722712	21.85	16.4	61.75	157913	118525	446275					28.4243	25.7199	80.7757	134.92	122654	224866	173760		412.353	547.273	171.751	10846	6171.76	30.4813	1870.05	321.527	141.27	8975.91	5850.24	1.87167	3.69473	10700	722712	134.92	134.92	18.6685	412.353	57.0564	173760	50.8024	22.1256	6854.25
AFRO	Niger	Africa	Western Africa			8435887	8396232	72.54	6.71	20.75	6.09063e+06	563387	1.74222e+06					1096.31	122.255	315.341	1533.91	1.39446e+06	2.55652e+06	1.97549e+06		4790.59	6324.49	1981.53	183045	89404.9	1393.98	99996.8	22822.7	587.549	83047.9	66582.2	4.04368	3.69473	13678	8396232	1533.91	1533.91	18.269	4790.59	57.0564	1.97549e+06	55.3624	28.0244	84920.8
AFRO	Nigeria	Africa	Western Africa			63226720	41587553	34.97	12	53.03	1.45432e+07	4.99051e+06	2.20539e+07					2617.77	1082.94	3991.75	7692.46	6.99315e+06	1.28208e+07	9.90696e+06		23728.3	31420.8	7275.32	948398	677402	3468.61	267782	85830.8	3806.71	680616	591571	6.6435	3.69473	432294	41587553	7692.46	7692.46	18.497	23728.3	57.0564	9.90696e+06	52.4564	23.3917	403519
AFRO	Réunion	Africa	Eastern Africa			247700	247700	13	12	75	32201	29724	185775					5.79618	6.45011	33.6253	45.8716	41701.4	76452.6	59077		141.329	187.2											3.69473		247700	45.8716	0	18.519	141.329	57.0564	59077		x	0
AFRO	Rwanda	Africa	Eastern Africa			6354567	3297189	62.29	8.63	29.08	2.05382e+06	284547	958823					369.687	61.7468	173.547	604.981	549983	1.0083e+06	779142		1881.26	2486.24	1183.15	114721	67491.2	615.604	46172.9	13162.3	567.545	68547.6	54328.9	3.82095	3.69473	10334	3297189	604.981	604.981	18.3484	1881.26	57.0564	779142	53.6232	25.053	32441
AFRO	Saint Helena, Ascension, and Tristan Da Cunha	Africa	Western Africa			2486	2486	6	48	46	149.16	1193.28	1143.56					0.0268488	0.258942	0.206984	0.492775	447.977	821.292	634.634		1.41842	1.9112											3.69473		2486	0.492775	0.492775	19.822	1.41842	57.0564	634.634		x	0
AFRO	Sao Tome and Principe	Africa	Middle Africa			71873	62497	19.14	17.94	62.92	11961.9	11212	39323.1					2.15315	2.433	7.11748	11.7036	10639.7	19506	15072.9		35.6585	47.3621	11.1067	749.066	417.262	2.5703	196.256	63.0348	8.5364	552.81	354.227	1.78378	3.69473	473	62497	11.7036	11.7036	18.7267	35.6585	57.0564	15072.9	51.8311	23.263	606.612
AFRO	Senegal	Africa	Western Africa			4252308	3890161	30.1	13.12	56.78	1.17094e+06	510389	2.20883e+06					210.769	110.754	399.799	721.322	655747	1.2022e+06	928976		2219.58	2940.91	779.74	71664.4	42579.6	351.384	25064.1	6522.24	428.356	46600.3	36057.3	3.42002	3.69473	24911	3890161	721.322	721.322	18.5422	2219.58	57.0564	928976	52.7682	24.6127	38062.9
AFRO	Sierra Leone	Africa	Western Africa			2681078	2564249	54.49	6.76	38.76	1.39726e+06	173343	993903					251.507	37.6155	179.896	469.019	426381	781698	604039		1463.07	1932.09	472.255	45136.6	26635.8	246.487	16578.1	3895.05	225.768	28558.4	22740.7	3.90889	3.69473	3865	2564249	469.019	469.019	18.2907	1463.07	57.0564	604039	51.4554	25.7684	24133.5
AFRO	South Africa	Africa	Southern Africa			23326430	16570981	5.28	22.31	72.41	874948	3.69699e+06	1.1999e+07					157.491	802.246	2171.83	3131.56	2.84688e+06	5.21927e+06	4.03307e+06		9454.8	12586.4	7108.52	382848	134058	3325.89	191742	26693.2	3782.63	191106	107364	1.2821	3.69473	301924	16570981	3131.56	3131.56	18.8979	9454.8	57.0564	4.03307e+06	49.6256	22.1384	155406
AFRO	South Sudan	Africa	Southern Africa			4671395	4110370	60.38	16.39	23.23	2.48184e+06	673690	954839					446.731	146.191	172.826	765.748	696135	1.27625e+06	986191		2345.23	3110.98	643.957	66472.6	39348.3	400.228	32996.1	11889.2	243.729	33476.5	27459	4.56321	3.69473	11998	4110370	765.748	765.748	18.6297	2345.23	57.0564	986191	52.737	24.6893	40383.2
AFRO	Tanzania, United Republic of	Africa	Eastern Africa			27172946	26639212	65.09	6.47	28.44	1.73395e+07	1.72356e+06	7.57619e+06					3121.1	374.012	1371.29	4866.41	4.42401e+06	8.11068e+06	6.26734e+06		15199.4	20065.8	4209.22	417258	235756	2684.64	215505	70973.2	1524.58	201753	164783	4.45719	3.69473	62410	26639212	4866.41	4866.41	18.2678	15199.4	57.0564	6.26734e+06	53.8366	24.2495	261991
AFRO	Togo	Africa	Western Africa			2804487	2114627	32.38	19.21	48.41	684716	406220	1.02369e+06					123.249	88.1497	185.288	396.687	360624	661144	510884		1206.53	1603.22	572.381	54508	30293.3	328.337	22104.5	4608.01	244.044	32403.4	25685.3	3.82331	3.69473	7575	2114627	396.687	396.687	18.7592	1206.53	57.0564	510884	53.2883	27.5282	21138.8
AFRO	Uganda	Africa	Eastern Africa			16588429	16303226	72.13	6.51	21.36	1.17595e+07	1.06134e+06	3.48237e+06					2116.71	230.311	630.309	2977.33	2.70667e+06	4.96222e+06	3.83444e+06		9302.03	12279.4	2870.68	286302	159415	1776.64	140692	41798.7	1094.04	145610	117617	4.20161	3.69473	37372	16303226	2977.33	2977.33	18.2622	9302.03	57.0564	3.83444e+06	55.6631	25.5869	165728
AFRO	Zambia	Africa	Eastern Africa			7390080	2786321	49.64	10.53	39.83	1.38313e+06	293400	1.10979e+06					248.963	63.6677	200.872	513.503	466821	855839	661330		1589.77	2103.28	1075.47	105055	61602.9	562.539	39209.8	9514.09	512.929	65845	52088.8	3.78658	3.69473	19320	2786321	513.503	513.503	18.4294	1589.77	57.0564	661330	52.7887	26.8189	27107.2
AFRO	Zimbabwe	Africa	Eastern Africa			7037039	2888597	66.19	6.57	27.24	1.91196e+06	189781	786854					344.153	41.1824	142.421	527.756	479778	879594	679686		1648.13	2175.88	1204.53	105407	57321	580.782	36167.8	4602.16	623.746	69239.6	52718.8	3.19107	3.69473	16769	2888597	527.756	527.756	18.2703	1648.13	57.0564	679686	54.3502	26.4863	28683.7
AFRO TOTAL						422623000	357028042				1.87014e+08			0	339	0	0	33662.5	8579.99	23608.5	65850.9	5.98645e+07	1.09752e+08	8.4808e+07		203738	269589	80692.6	7.21954e+06	3.84798e+06	48156	3.39211e+06	835806	32536.6	3.82743e+06	3.01217e+06	3.69473	3.69473	1789489	357028042	65850.9	65805.1	18.4442	203738	57.065	8.4808e+07	53.0837	25.0568	3.5093e+06
AMRO	Anguilla	America	Caribbean			6049	6049	4	21	75	241.96	1270.29	4536.75					0.0210505	0.142272	0.258595	0.421918	383.562	703.196	543.379	543	4	4.42192											2.42917		6049	0.421918	0.421918	6.975	4	66.1266	543.379	x	x	x
AMRO	Argentina	America	South America			20877041	12041135	0.06	21.84	78.1	7224.68	2.62978e+06	9.40413e+06					0.628547	294.536	536.035	831.2	755636	1.38533e+06	1.07048e+06	1070484	7568	8400	7211.45	414585	200672	2417.62	200658	82342.5	4793.83	213927	118329	1.23778	2.42917	383067	12041135	831.2	831.2	6.903	7568	62.8512	1.07048e+06	48.939	19.9418	40678
AMRO	Aruba	America	Caribbean			51610	51610	0.6	14.5	84.9	309.66	7483.45	43816.9					0.0269404	0.838146	2.49756	3.36265	3056.95	5604.42	4330.69	4331	32	36											2.42917	3202	51610	3.36265	3.36265	6.5155	32	62.0035	4330.69	x	x
AMRO	Belize	America	Central America			178991	149157	16.8	15.59	67.61	25058.4	23253.6	100845					2.18008	2.6044	5.74817	10.5326	9575.13	17554.4	13564.8	13565	94	104	30.0251	2302.95	1185.65	13.6851	942.988	229.183	16.34	1359.96	956.47	2.3705	2.42917	1764	149157	10.5326	10.5326	7.06145	94	63.0208	13564.8	52.1593	24.6933	549.376
AMRO	Bermuda	America	North America			36387	33480	2	15	83	669.6	5022	27788.4					0.0582552	0.562464	1.58394	2.20466	2004.23	3674.43	2839.33	2839	21	23.2047	9.79981	467.506	272.842	0.744703	89.9226	57.6549	9.05511	377.583	215.187	1.32508	2.42917	7484	33480	2.20466	2.20466	6.585	21	62.724	2839.33	43.3297	17.9342	95.5271
AMRO	Bolivia	America	South America			5758760	5443620	30.54	19.41	50.05	1.66248e+06	1.05661e+06	2.72453e+06					144.636	118.34	155.298	418.274	380249	697124	538686	538686	3422	3840.27	916.339	69700.5	42941.6	287.617	19246.4	4776.87	628.723	50454	38164.8	3.10554	2.42917	36689	5443620	418.274	418.274	7.68375	3422	62.8626	538686	50.3085	19.5464	21042.8
AMRO	Brazil	America	South America			107461083	92603010	9.08	19.99	70.94	8.40835e+06	1.85113e+07	6.56926e+07					731.527	2073.27	3744.48	6549.27	5.95389e+06	1.09155e+07	8.43467e+06	9.67506e+06	58205	64755	23741.3	1.60892e+06	874648	8392.58	566690	145478	15348.8	1.04223e+06	729170	2.32914	2.42917	1444733	92603010	6549.27	6549.27	7.07242	58205	62.8543	8.43467e+06	50.1886	20.3967	328699
AMRO	Cayman Islands	America	Caribbean			39000	39000	1.9	19.1	79	741	7449	30810					0.064467	0.834288	1.75617	2.65492	2413.57	4424.88	3419.22	4425	25	27											2.42917	5936	39000	2.65492	2.65492	6.8075	25	64.1026	3419.22	x	x
AMRO	Colombia	America	South America			26413532	22157441	15.77	20.12	64.11	3.49423e+06	4.45808e+06	1.42051e+07					303.998	499.305	809.693	1613	1.46636e+06	2.68833e+06	2.07734e+06	2077342	13927	15540	3570.74	257427	162531	945.02	69950.1	22408.9	2625.72	187477	140122	2.95897	2.42917	271347	22157441	1613	1613	7.2797	13927	62.8547	2.07734e+06	50.3071	18.0351	81145.1
AMRO	Costa Rica	America	Central America			2568229	2175098	11.97	18.8	69.22	260359	408918	1.5056e+06					22.6513	45.7989	85.8194	154.269	140245	257116	198680	198680	1367	1521.27	315.779	24369.9	14931	123.068	8623.27	2535.56	192.71	15746.6	12395.4	3.69875	2.42917	61521	2175098	154.269	154.269	7.09253	1367	62.8477	198680	49.4661	17.39	7631.11
AMRO	Cuba	America	Caribbean			5092603	5006980	17.4	17.11	65.49	871215	856694	3.27907e+06					75.7957	95.9498	186.907	358.652	326048	597754	461901	461901	3147	3505.65	2294.87	156074	78772.9	1179.51	99983.8	46393.8	1115.36	56090.2	32379	1.36556	2.42917	103131	5006980	358.652	358.652	7.16305	3147	62.8523	461901	45.4342	21.2587	16295.1
AMRO	Dominica	America	Caribbean			5199072	5199072	40	32	28	2.07963e+06	1.6637e+06	1.45574e+06					180.928	186.335	82.9772	450.24	409309	750399	579854	579854	3268	3718.24	6.19168	365.941	218.057	0.789024	59.3001	21.5331	5.40265	306.641	196.524	1.78467	2.42917	470	5199072	450.24	450.24	8.66	3268	62.8574	579854	47.8655	20.3821	21551
AMRO	Dominican Republic	America	Caribbean			5199103	4663190	8.78	18.82	72.4	409428	877612	3.37615e+06					35.6202	98.2926	192.441	326.353	296685	543922	420304	420304	2931	3257.35	867.206	72378.3	38108.9	510.561	38139.7	12414.8	356.645	34238.6	25694.1	3.00708	2.42917	78845	4663190	326.353	326.353	6.9985	2931	62.854	420304	50.3853	23.9581	16443.4
AMRO	Ecuador	America	South America			8519410	7853175	29.74	17.21	53.04	2.33553e+06	1.35153e+06	4.16532e+06					203.191	151.372	237.423	591.986	538170	986644	762407	762407	4936	5527.99	1385.96	106981	55955.4	818.717	50961.6	9917.15	567.243	56019.5	46038.3	4.6125	2.42917	98808	7853175	591.986	591.986	7.53818	4936	62.8536	762407	50.1327	17.596	29677.9
AMRO	El Salvador	America	Central America			2790598	2908120	16.29	22.51	61.2	473733	654618	1.77977e+06					41.2147	73.3172	101.447	215.979	196344	359965	278155	278155	1828	2043.98	336.482	29811.8	18426.4	154.199	10240.5	2290.7	182.283	19571.4	16135.7	4.69647	2.42917	24639	2908120	215.979	215.979	7.42675	1828	62.8585	278155	51.5553	18.8481	11134.9
AMRO	Falkland Islands (Malvinas)	America	South America				1850	95	2	3	1757.5	37	55.5					0.152902	0.004144	0.0031635	0.16021	145.645	267.017	206.331	206	0.916673	1.07688											2.42917		1850	0.16021	0.16021	8.66	0.916673	49.5499	206.331	x	x
AMRO	French Guiana	America	South America			4433672	102296	18	21	61	18413.2	21482.1	62400.4					1.60195	2.40599	3.55682	7.56477	6877.06	12607.9	9742.5	9743	64	71.5648											2.42917		102296	7.56477	7.56477	7.395	64	62.5637	9742.5	x	x
AMRO	Grenada	America	Caribbean			59900	55270	11	20	69	6079.7	11054	38136.3					0.528934	1.23805	2.17377	3.94075	3582.5	6567.92	5075.21	5075	35	38.9408	6.09851	548.613	358.023	1.75001	143.928	57.9001	4.3485	404.685	300.123	2.87029	2.42917	1089	55270	3.94075	3.94075	7.13	35	63.3255	5075.21	49.1587	24.0455	193.722
AMRO	Guadeloupe	America	Caribbean			215923	215923	7	5	88	15114.6	10796.2	190013					1.31497	1.20917	10.8307	13.3549	12140.8	22258.1	17199.4	17199	136	149.355											2.42917		215923	13.3549	13.3549	6.185	136	62.9853	17199.4	x	x
AMRO	Guatemala	America	Central America			6879134	7104989	31.3	18.73	49.98	2.22386e+06	1.33076e+06	3.55107e+06					193.476	149.046	202.411	544.933	495393	908221	701807	701807	4466	5010.93	1608.03	135404	60681.7	1240.08	83797.6	16566.8	367.95	51606.8	44114.9	5.8884	2.42917	77605	7104989	544.933	544.933	7.66972	4466	62.8572	701807	54.215	20.361	29543.5
AMRO	Guyana	America	South America			309040	251594	15.44	24.97	59.6	38846.1	62823	149950					3.37961	7.03618	8.54715	18.9629	17239	31604.9	24422	24422	158	176.963	42.3762	3632.35	2012.64	19.0758	1317.44	326.606	23.3004	2314.91	1686.04	2.68106	2.42917	5471	251594	18.9629	18.9629	7.53712	158	62.7996	24422	51.9422	26.9897	984.978
AMRO	Haiti	America	Caribbean			5152876	4458195	29.03	6.66	64.31	1.29421e+06	296916	2.86707e+06					112.597	33.2546	163.423	309.274	281158	515457	398307	398307	2802	3111.27	760.752	60237.4	34305.9	279.336	21195.5	7159.55	481.416	39042	27146.3	2.28204	2.42917	13418	4458195	309.274	309.274	6.9372	2802	62.8505	398307	50.2474	24.7097	15540.2
AMRO	Honduras	America	Central America			4627392	3833404	29.49	21.39	49.12	1.13047e+06	819965	1.88297e+06					98.351	91.8361	107.329	297.516	270469	495860	383165	383165	2409	2706.52	1108.54	74459.9	33972.5	518.819	38377.5	10790.9	589.723	36082.3	23181.6	1.79692	2.42917	23828	3833404	297.516	297.516	7.76115	2409	62.8423	383165	53.1719	21.8759	15819.5
AMRO	Jamaica	America	Caribbean			1294078	1244925	15.22	16.18	68.6	189478	201429	854019					16.4845	22.56	48.6791	87.7236	79748.8	146206	112977	112977	782	869.724	205.109	16044.6	10347.4	45.246	4385.1	2188.26	159.863	11659.5	8159.14	2.33092	2.42917	13812	1244925	87.7236	87.7236	7.0465	782	62.815	112977	48.5534	21.8963	4259.28
AMRO	Martinique	America	Caribbean			171422	130800	10	17	73	13080	22236	95484					1.13796	2.49043	5.44259	9.07098	8246.35	15118.3	11682.3	11682	82	91.071											2.42917		130800	9.07098	9.07098	6.935	82	62.6911	11682.3	x	x
AMRO	Mexico	America	Central America			57839046	54993594	12.48	25.55	61.97	6.8632e+06	1.40509e+07	3.40795e+07					597.098	1573.7	1942.53	4113.33	3.73939e+06	6.85555e+06	5.29747e+06	5297468	34566	38679.3	11155.8	757671	411049	4357.86	302337	82980.4	6797.94	455334	328069	2.57783	2.42917	1076163	54993594	4113.33	4113.33	7.47965	34566	62.8546	5.29747e+06	50.3357	18.7212	207047
AMRO	Montserrat	America	Caribbean				4521	4	6	90	180.84	271.26	4068.9					0.0157331	0.0303811	0.231927	0.278041	252.765	463.403	358.084	358	3	3.27804											2.42917		4521	0.278041	0.278041	6.15	3	66.357	358.084	x	x
AMRO	Netherlands Antilles	America	North America			105593	62000	1.1	17.6	81.3	682	10912	50406					0.059334	1.22214	2.87314	4.15462	3776.93	6924.37	5350.65	5351	39	43.1546											2.42917		62000	4.15462	4.15462	6.701	39	62.9032	5350.65	x	x
AMRO	Nicaragua	America	Central America			3060596	2903210	30.6	16.24	53.16	888382	471481	1.54335e+06					77.2893	52.8059	87.9707	218.066	198242	363443	280842	280842	1825	2043.07	392.362	37049.5	22893.6	201.076	15952	5349.71	191.287	21097.6	17543.9	4.93679	2.42917	12621	2903210	218.066	218.066	7.5112	1825	62.8615	280842	52.7277	18.5778	11498.1
AMRO	Paraguay	America	South America			3625051	3385793	18.72	18.14	63.14	633820	614183	2.13779e+06					55.1424	68.7885	121.854	245.785	223441	409641	316541	316541	2128	2373.78	585.842	51171.2	29111	308.694	20983.9	5078.43	277.148	30187.3	24032.6	3.90475	2.42917	35304	3385793	245.785	245.785	7.2593	2128	62.8509	316541	51.525	22.2073	12664.1
AMRO	Peru	America	South America			18920065	18049074	27.37	15.2	57.43	4.94003e+06	2.74346e+06	1.03656e+07					429.783	307.267	590.838	1327.89	1.20717e+06	2.21315e+06	1.71016e+06	1710159	11345	12672.9	1608.74	158090	106207	658.991	44139.9	11217.5	949.749	113950	94989.4	5.00972	2.42917	202014	18049074	1327.89	1327.89	7.3571	11345	62.8564	1.71016e+06	49.9588	19.9642	66339.7
AMRO	Saint Kitts and Nevis	America	Caribbean			18170	18170	46	24	30	8358.2	4360.8	5451					0.727163	0.48841	0.310707	1.52628	1387.53	2543.8	1965.66	1966	11	12.5263	4.03454	324.669	210.613	0.722441	74.101	39.3351	3.3121	250.567	171.278	2.16015	2.42917	927	18170	1.52628	1.52628	8.4	11	60.5394	1965.66	x	x
AMRO	Saint Lucia	America	Caribbean			108318	83724	9.97	14.69	75.34	8347.28	12299.1	63077.7					0.726214	1.37749	3.59543	5.69913	5181.03	9498.56	7339.79	73400	53	58	12.8028	987.714	637.28	2.58294	198.681	72.8049	10.2199	789.034	564.475	2.51371	2.42917	1703	83724	5.69913	5.69913	6.80705	53	63.3032	7339.79	48.7336	21.9728	277.74
AMRO	Saint Pierre and Miquelon	America	North America			3194	3194	18	41	41	574.92	1309.54	1309.54					0.050018	0.146668	0.0746438	0.27133	246.664	452.217	349.441	349	2	2.27133											2.42917		3194	0.27133	0.27133	8.495	2	62.6174	349.441	x	x
AMRO	Saint Vincent and the Grenadines	America	Caribbean			57953	47167	10.08	19.88	70.04	4754.43	9376.8	33035.8					0.413636	1.0502	1.88304	3.34688	3042.61	5578.13	4310.37	4310	30	33.3469	4.80363	434.712	311.784	0.525439	53.937	28.0236	4.27819	380.775	283.761	2.92494	2.42917		47167	3.34688	3.34688	7.0958	30	63.6038	4310.37	49.3177	22.6765	165.06
AMRO	Suriname	America	South America			219507	204277	8.08	24.33	67.59	16505.6	49700.6	138071					1.43599	5.56647	7.87004	14.8725	13520.4	24787.5	19154	19154	128	142.872	30.2318	2455.6	1493.53	9.09855	651.765	206.706	21.1332	1803.83	1286.82	2.48896	2.42917	3808	204277	14.8725	14.8725	7.28055	128	62.66	19154	48.9154	24.4644	727.493
AMRO	Turks and Caicos Islands	America	Caribbean			4848	4848	20	23.7	56.3	969.6	1148.98	2729.42					0.0843552	0.128685	0.155577	0.368618	335.107	614.363	474.735	475	3	3.36862											2.42917	925	4848	0.368618	0.368618	7.6035	3	61.8812	474.735	x	x
AMRO	Venezuela, Bolivarian Rep. of	America	South America			11996396	14580285	7.86	15.34	76.81	1.14601e+06	2.23662e+06	1.11991e+07					99.7029	250.501	638.35	988.554	898685	1.64759e+06	1.27314e+06	1273137	9164	10152.6	4612.27	317875	130356	3230.33	216917	59791	1381.94	100958	70564.5	2.32171	2.42917	482359	14580285	988.554	988.554	6.78007	9164	62.852	1.27314e+06	48.6407	21.9933	48083.9
AMRO	Virgin Islands, U.S.	America	North America			51757	47700	1	19	80	477	9063	38160					0.041499	0.344394	2.17512	2.56101	2328.19	4268.35	3298.27		30	32.561	17.3408	841.322	384.727	3.49327	258.438	98.9175	13.8475	582.883	285.81	0.962084	1.08586	3984	47700	2.56101		5.369	30	62.8931	3298.27	45.6652	21.4532	0
AMRO TOTAL						3.09345e+08	2.72117e+08				3.94728e+07	5.55059e+07	1.77149e+08	0	0	0	0	3434.14	2109.22	10097.5	19747.6	1.79524e+07	3.29127e+07	2.54325e+07		171037	190785	62841.3	4.36062e+06	2.333e+06	25721.8	1.81637e+06	530820	37105.7	2.54366e+06	1.80189e+06	2.42917	2.42917	4476667	2.72117e+08	19747.6	19745	7.25703	171037	62.8542	2.54292e+07	49.979	19.9908	988088
EMRO	Afghanistan	Asia	Southern Asia			10701549	6396534	42.5	18.55	38.96	2.71853e+06	1.18656e+06	2.49209e+06					358.846	156.626	184.415	699.886	636260	1.16648e+06	901368	901368	5605	6304.89	3818.35	288397	97478.9	3001.45	189608	22582.2	816.901	98788.8	74896.7	3.13479	2.4852	19807	6396534	699.886	699.886	10.9416	5605	87.6256	901368	55.6484	29.2473	38947.5
EMRO	Djibouti	Africa	Eastern Africa			414572	82735	24.55	13.44	62	20311.4	11119.6	51295.7					2.68111	1.46779	3.79588	7.94478	7222.52	13241.3	10231.9	10232	72	79.9448	57.2081	5687.42	3447.29	32.1407	2145.55	559.602	25.0674	3541.86	2887.69	4.41422	2.4852	3384	82735	7.94478	7.94478	9.60268	72	87.0248	10231.9	49.344	26.0968	392.027
EMRO	Egypt	Africa	Northern Africa			29776956	26133514	20.62	26.94	52.44	5.38873e+06	7.04037e+06	1.37044e+07	46				711.312	929.329	1014.13	2654.77	2.41343e+06	4.42461e+06	3.41902e+06	3419019	22898	25552.8	4103.39	381635	239540	1416.84	85782.4	14187.7	2686.55	295852	225352	3.19649	2.4852	363069	26133514	2654.77	2654.77	10.1585	22898	87.6193	3.41902e+06	50.5312	26.2419	134149
EMRO	Iran, Islamic Rep. Of	Asia	Southern Asia			28212245	24046846	17.37	31.39	51.24	4.17694e+06	7.5483e+06	1.23216e+07					551.356	996.376	911.799	2459.53	2.23594e+06	4.09922e+06	3.16758e+06	3167577	21070	23529.5	4398.2	412274	249818	2290.71	147898	32766.8	2107.49	264375	217051	4.58646	2.4852	191718	24046846	2459.53	2459.53	10.2281	21070	87.6206	3.16758e+06	50.2601	22.4553	123616
EMRO	Iraq	Asia	Western Asia		Y	10469143	7103293	18.27	22.93	58.8	1.29777e+06	1.62879e+06	4.17674e+06					171.306	215	309.078	695.384	632167	1.15897e+06	895570	895570	6224	6919.38	2015.29	155657	71401.5	1212.67	78890.4	14533.7	802.62	76766.9	56867.8	2.85781	2.4852	167224	7103293	695.384	695.384	9.7896	6224	87.6213	895570	53.0701	24.7927	36904.1
EMRO	Jordan	Asia	Western Asia		Y	2649637	2294531	2.47	24.45	73.09	56674.9	561013	1.67707e+06					7.48109	74.0537	124.103	205.638	186944	342730	264837	264837	2010	2215.64	329.981	30831.8	18516.4	156.115	11361.1	3084.19	173.866	19470.7	15432.2	3.82127	2.4852	43698	2294531	205.638	205.638	8.9621	2010	87.5996	264837	53.0183	23.2276	10902.6
EMRO	Lebanon	Asia	Western Asia		Y	2423712	1590401	11.32	23.59	65.1	180033	375176	1.03535e+06					23.7644	49.5232	76.616	149.904	136276	249839	193058	193058	1394	1543.9	397.372	29183	14232.2	205.232	15357.7	4679.03	192.139	13825.3	9553.19	2.23616	2.4852	33383	1590401	149.904	149.904	9.42552	1394	87.6509	193058	52.0319	22.2346	7799.77
EMRO	Libya	Africa	Northern Africa			2422944	1978407	16.41	24.43	59.17	324657	483325	1.17062e+06					42.8547	63.7989	86.6261	193.28	175709	322133	248921	248921	1733	1926.28	304.756	25788.8	14722.8	136.7	8193.44	1393.23	168.057	17595.4	13329.6	3.12476	2.4852	25418	1978407	193.28	193.28	9.76946	1733	87.5957	248921	49.7455	25.3831	9614.8
EMRO	Morocco	Africa	Northern Africa			12084530	10996311	33.25	23.09	43.66	3.65627e+06	2.53905e+06	4.80099e+06					482.628	335.154	355.273	1173.06	1.06641e+06	1.95509e+06	1.51075e+06	1.73292e+06	9635	10808.1	3025.46	254376	138077	1676.8	106875	23516.4	1348.66	147501	114561	3.47785	2.4852	112871	10996311	1173.06	1173.06	10.6677	9635	87.6203	1.51075e+06	49.7127	24.4244	58315.8
EMRO	Occupied Palestinian						1013500	6.05	30.37	63.59	61317	307800	644485					8.09384	40.6296	47.6919	96.4153	87650.3	160692	124171	142432	888	984.415	200.798	18362.1	9547.26	132.008	10245	3232.63	68.7901	8117.1	6314.63	3.50332	2.4852			96.4153	96.4153		888		124171
EMRO	Pakistan	Asia	Southern Asia			73855153	59793793	36.92	24.96	38.13	2.20759e+07	1.49245e+07	2.27994e+07		2308567			2914.01	1970.04	1687.15	6571.21	5.97382e+06	1.0952e+07	8.46292e+06	8462917	52391	58962.2	22690.1	1.53429e+06	694511	10057.5	765959	229028	12632.7	768335	465483	1.537	2.4852	263687	59793793	6571.21	6571.21	10.9898	52391	87.6195	8.46292e+06	53.3863	23.9737	350813
EMRO	Somalia	Africa	Eastern Africa			3953141	3447437	80.28	2.41	17.31	2.7676e+06	83083.2	596751					365.324	10.967	44.1596	420.45	382227	700750	541489	541489	3021	3441.45	3455.25	267630	98112.6	2685.34	182586	35926.1	769.911	85044.4	62186.5	2.72057	2.4852	4918	3447437	420.45	420.45	12.196	3021	87.6303	541489	54.6149	29.689	22962.8
EMRO	Sudan, The Republic of	Africa	Northern Africa			12434007	10349605	38.37	16.82	44.81	3.97114e+06	1.7408e+06	4.63766e+06					524.191	229.786	343.187	1097.16	997422	1.82861e+06	1.41301e+06	1413014	9068	10165.2	2573.17	203474	96367.9	1635.99	102735	18172.6	937.178	100739	78195.3	3.46861	2.4852	26111	10349605	1097.16	1097.16	10.601	9068	87.6169	1.41301e+06	51.689	24.0549	56711.3
EMRO	Syrian Arab Republic	Asia	Western Asia		Y	5224030	4797872	10.13	23.19	66.69	486024	1.11263e+06	3.1997e+06					64.1552	146.867	236.778	447.8	407091	746333	576712	576712	4204	4651.8	834.346	68228.5	36344.3	448.422	31586.2	9420.41	385.924	36642.3	26923.9	2.77038	2.4852	40405	4797872	447.8	447.8	9.3333	4204	87.6222	576712	49.4307	25.1823	22135.1
EMRO	Tunisia	Africa	Middle Africa			4115302	3539575	13.8	33.46	52.75	488461	1.18434e+06	1.86713e+06					64.4769	156.333	138.167	358.977	326343	598296	462319	462319	3101	3459.98	777.598	58764.7	32391.5	334.433	20906.1	4639.86	443.165	37858.6	27751.6	2.7458	2.4852	39236	3539575	358.977	358.977	10.1418	3101	87.6094	462319	48.6384	22.8062	17460.1
EMRO	West Bank & Gaza Strip	Asia	Western Asia		Y	1275969	1240000	16.1	28.4	55.5	199640	352160	688200					26.3525	46.4851	50.9268	123.764	112513	206274	159394	159394	1086	1209.76									8145.29	-1	2.4852	15561	1240000	123.764	123.764	9.981	1086	87.5806	159394	0	0	0
EMRO	Yemen	Asia	Western Asia		Y	6793468	5917244	27.55	10.2	62.25	1.6302e+06	603559	3.68348e+06					215.186	79.6698	272.578	567.434	515849	945724	730786	730786	5185	5752.43	2336.73	169658	62396.8	1709.34	103278	12066.8	627.391	66379.8	50330	3.13586	2.4852	23486	5917244	567.434	567.434	9.5895	5185	87.6253	730786	53.3607	25.5819	30278.7
EMRO TOTAL						206806358	170721598				4.95002e+07	4.16826e+07	7.9547e+07	46	2308567	0	0	6534.02	5502.1	5886.47	17922.6	1.62933e+07	2.9871e+07	2.30821e+07		149585	167508	51318	3.90424e+06	1.87691e+06	27131.7	1.86341e+06	429789	24186.4	2.04083e+06	1.45526e+06	2.4852	2.4852	1373976	170721598	17922.6	17922.6	10.4981	149585	87.6193	2.30821e+07	52.8393	24.2108	921002
EURO	Albania	Europe	Southern Europe			1550679	1264670	36.42	20.15	43.43	460593	254831	549246					78.3008	34.1474	19.2236	131.672	119702	219453	169577	169577	1352.17	1483.85	216.618	26809.7	20920.8	60.7286	8960.94	6147.9	155.89	17848.7	14772.9	4.8029	1.77784	14800	1264670	131.672	131.672	10.4116	1352.17	106.919	169577	46.3215	19.7308	6099.23
EURO	Armenia	Asia	Western Asia			1486252	1074582	24.05	24.75	51.2	258437	265959	550186	3	24			43.9343	35.6385	19.2565	98.8293	89844.8	164716	127280	127280	1148.93	1247.76	467.792	27638.1	16453.7	60.9179	5372.07	2519.95	406.874	22266	13933.7	1.67226	1.77784	12645	1074582	98.8293	98.8293	9.197	1148.93	106.919	127280	46.819	20.4787	4627.09
EURO	Azerbaijan	Asia	Western Asia			5103475	4938542	36	14.79	49.22	1.77788e+06	730410	2.43075e+06	63	239			302.239	97.875	85.0763	485.19	441082	808650	624866	716758	5280.25	5765.44	659.99	71378.3	48798.6	227.383	19671.4	8350.48	432.607	51706.9	40448.1	3.59258	1.77784	42607	4938542	485.19	485.19	9.82456	5280.25	106.919	624866	49.788	26.0254	24156.7
EURO	Belarus	Europe	Eastern Europe			5006274	4909111	11.06	30.38	58.56	542948	1.49139e+06	2.87478e+06	95	1698			92.3011	199.846	100.617	392.764	357058	654607	505833	580220	5248.78	5641.55	831.839	62161.6	37576.8	227.446	16958.5	6082.95	604.393	45203	31493.8	2.29727	1.77784	60258	4909111	392.764	392.764	8.00072	5248.78	106.919	505833	47.8162	22.6826	18780.5
EURO	Bosnia and Herzegovina	Europe	Southern Europe			1489352	802856	17.96	31.71	50.33	144193	254586	404077					24.5128	34.1145	14.1427	72.77	66154.5	121283	93718.9	107501	858.407	931.177	353.228	24490.9	15520.8	54.8011	8061.41	5514.51	298.427	16429.5	10006.3	1.55782	1.77784	19788	802856	72.77	72.77	9.06389	858.407	106.919	93718.9	46.4754	21.5237	3382.01
EURO	Georgia	Asia	Western Asia			2312198	1690170	38.15	14.26	47.59	644800	241018	804352	45	168			109.616	32.2964	28.1523	170.065	154604	283441	219023	251232	1807.12	1977.18	529.657	31000.6	17143	73.9422	5386.3	2049.08	455.715	25614.3	15093.9	1.43472	1.77784	15892	1690170	170.065	170.065	10.062	1807.12	106.919	219023	45.1328	23.0855	7675.5
EURO	Gibraltar	Europe	Southern Europe			22910	24420	0	40	60	0	9768	14652					0	1.30891	0.51282	1.82173	1656.12	3036.22	2346.17	2691.2	26.1097	27.9314											1.77784		24420	1.82173	1.82173	7.46	26.1097	106.919	2346.17	x	x
EURO	Kazakhstan	Asia	Central Asia			8951102	8585200	14.86	20.98	64.16	1.27576e+06	1.80117e+06	5.50826e+06					216.879	241.357	192.789	651.026	591842	1.08504e+06	838443	961743	9179.23	9830.25	2481.09	144714	72803.2	570.049	40962.1	12373.8	1911.04	103752	60429.4	1.39487	1.77784	169835	8585200	651.026	651.026	7.58312	9179.23	106.919	838443	50.1506	22.6696	32649.4
EURO	Kyrgyzstan	Asia	Central Asia			2649315	2381859	19.32	25.36	55.33	460175	604039	1.31788e+06					78.2298	80.9413	46.1259	205.297	186634	342162	264398	303280	2546.66	2751.96	404.692	36552.9	23557.2	135.245	9875.39	2849.81	269.447	26677.5	20707.4	3.46851	1.77784	7736	2381859	205.297	205.297	8.61919	2546.66	106.919	264398	51.947	22.1569	10664.6
EURO	Moldova, Republic of	Europe	Eastern Europe			1228000	872394	20.96	21.72	57.32	182854	189484	500056	36	457			31.0851	25.3909	17.502	73.978	67252.7	123297	95274.7	109286	932.757	1006.73	218.183	21037.6	14064.5	89.712	6723.27	2602.73	128.471	14314.3	11461.8	4.01812	1.77784	11914	872394	73.978	73.978	8.47988	932.757	106.919	95274.7	45.9308	22.2036	3397.87
EUR	Montenegro	Europe	Eastern Europe			243831	243831	7.15	19.41	73.44	17433.9	47327.6	179069					2.96377	6.3419	6.26743	15.5731	14157.4	25955.2	20056.3		260.702	276.275	45.9473	3727.48	2447.97	8.75323	1047.01	633.912	37.1941	2680.47	1814.06	2.09376		4779	243831	15.5731	15.5731	6.38684						0
EURO	North Macedonia	Europe	Southern Europe			963271	797628	13.9	31.1	5.5	110870	248062	43869.5					18.8479	33.2403	1.53543	53.6237	48748.8	89372.9	69060.9	79216.9	852.817	906.441	149.01	13461.9	9052.82	38.7261	5016.54	3191.94	110.284	8445.31	5860.88	2.26777	1.77784	12267	797628	53.6237	53.6237	6.7229	852.817	106.919	69060.9	47.1155	23.4344	2526.51
EURO	Russian Federation	Europe	Eastern Europe			75654100	71933081	5.83	26.79	67.38	4.1937e+06	1.92709e+07	4.84685e+07					712.929	2582.3	1696.4	4991.62	4.53784e+06	8.31937e+06	6.42861e+06	7.37399e+06	76910.3	81901.9	17143.1	1.2071e+06	651499	6828.3	522492	195772	10314.8	684611	455727	1.99108	1.77784	1483498	71933081	4991.62	4991.62	6.93926	76910.3	106.919	6.42861e+06	47.848	22.1898	238839
EURO	Serbia	Europe	Southern Europe			2900000	2899964	15.61	27.43	56.96	452684	795460	1.65182e+06					76.9563	106.592	57.8137	241.362	219420	402269	310845	310845	3100.62	3341.98	1220.82	78633	48156.2	144.133	18093.8	11422.9	1076.68	60539.2	36733.2	1.54303	1.77784	52960	2899964	241.362	241.362	8.32292	3100.62	106.919	310845	46.283	22.1105	11170.9
EURO	Tajikistan	Asia	Central Asia			3124212	2172398	44.72	15.79	39.49	971496	343022	857880					165.154	45.9649	30.0258	241.145	219223	401908	310566	310566	2322.71	2563.86	421.917	46079.2	29111.6	234.231	18705.1	6702.12	187.686	27374.1	22409.5	4.51382	1.77784	8194	2172398	241.145	241.145	11.1004	2322.71	106.919	310566	51.2444	26.4518	12357.3
EURO	Turkey	Asia	Western Asia			28300520	28080178	18.11	25.32	56.57	5.08532e+06	7.1099e+06	1.5885e+07					864.504	952.727	555.973	2373.2	2.15746e+06	3.95534e+06	3.0564e+06	3056400	30023.1	32396.3	15155.8	791923	368086	3353.69	256479	85392.8	11802.1	535444	282693	1.11847	1.77784	720101	28080178	2373.2	2373.2	8.45153	30023.1	106.919	3.0564e+06	51.0142	21.4158	121067
EURO	Turkmenistan	Asia	Central Asia			2337132	2291584	20.68	39.83	39.49	473900	912738	904947					80.5629	122.307	31.6731	234.543	213221	390905	302063	302063	2450.14	2684.69	187.6	25007.9	17517.7	95.7497	8620.08	3772.9	91.8499	16387.8	13744.8	5.20045	1.77784	45231	2291584	234.543	234.543	10.235	2450.14	106.919	302063	50.6234	28.7752	11873.4
EURO	Ukraine	Europe	Eastern Europe			22788270	16667984	13.82	24.96	61.22	2.30352e+06	4.16033e+06	1.02041e+07	410	3984			391.598	557.484	357.145	1306.23	1.18748e+06	2.17704e+06	1.68226e+06	1682261	17821.3	19127.5	4574.44	308642	167777	1270.61	93981.2	32920.4	3303.83	214660	134857	1.68986	1.77784	155582	16667984	1306.23	1306.23	7.83674	17821.3	106.919	1.68226e+06	48.0563	24.1549	62772.5
EURO	Uzbekistan	Asia	Central Asia			12841390	13541087	25.71	23.02	51.27	3.48141e+06	3.11716e+06	6.94252e+06	65	237			591.84	417.699	242.988	1252.53	1.13866e+06	2.08755e+06	1.6131e+06	1613104	14478	15730.5	1850.05	217457	141371	1012.97	74883.1	22963.9	837.077	142574	118407	4.89973	1.77784	57707	13541087	1252.53	1252.53	9.24983	14478	106.919	1.6131e+06	51.2545	28.8696	64197.7
EURO TOTAL						178952283	165171539				2.2838e+07	4.18475e+07	1.00092e+08	717	6807	0	0	3882.45	5607.57	3503.22	12993.2	1.1812e+07	2.16554e+07	1.67337e+07		176600	189593	46911.8	3.13782e+06	1.70186e+06	14487.4	1.12129e+06	411264	32424.4	2.01653e+06	1.29059e+06	1.77784	1.77784	2895794	165171539	12993.2	12993.2	7.86651	176600	106.919	1.67137e+07	49.0099	22.3885	636238
HIGH	Andorra	Europe	Southern Europe			39750	39750	0.4	4.7	94.9	159	1868.25	37722.8					0.026076	0.089676	0.716732	0.832484	756.804	1387.47	1072.14	1072	34.14	34.9724	24.3362	813.527	332.81	0.976855	101.144	56.1773	23.3593	712.383	276.632	0.634841	1.08586	3155	39750	0.832484	0.832484	2.0943	34.14	85.8867	1072.14	46.0318	18.6542	38.3208
HIGH	Antigua and Barbuda	America	Caribbean			39600	30000	7	11	82	2100	3300	24600					0.3444	0.1584	0.4674	0.9702	882	1617	1249.5	1250	25.766	26.7362	3.23595	387.998	285.179	1.15108	101.454	45.8929	2.08487	286.544	239.286	5.06339	2.42917	1415	30000	0.9702	0.9702	3.234	25.766	85.8867	1249.5	48.2689	22.6672	46.8304
HIGH	Australia	Oceania	Australia and New Zealand			13500080	12874061	2.56	19.06	78.38	329576	2.4538e+06	1.00907e+07					54.0505	117.782	191.723	363.556	330505	605926	468216	468216	11057.1	11420.7	5809.9	223276	116372	311.368	54462.4	39377.5	5498.53	168814	76994.9	0.838553	1.08586	1330901	12874061	363.556	363.556	2.82394	11057.1	85.8867	468216	48.4472	16.6988	17613.3
HIGH	Austria	Europe	Western Europe	Y		4622075	4354863	3.66	25.36	70.99	159388	1.10439e+06	3.09152e+06	106	60909	106	60909	26.1396	53.0109	58.7388	137.889	125354	229816	177585	136515	3740.25	3878.14	1486.16	67616.1	36045.9	151.992	18263.4	10967.4	1334.16	49352.7	25078.5	1.03313	1.08586	430947	4354863	106	106	2.43406	3740.25	85.8867	177585	48.0028	18.1943	5088.29
HIGH	Bahamas	America	Caribbean			229479	206281	2.2	14.48	83.31	4538.18	29869.5	171853					0.744262	1.43374	3.2652	5.4432	4948.36	9072	7010.18	7010	177.168	182.611	15.8968	1476.65	972.376	3.75327	256.073	66.5818	12.1435	1220.57	905.794	2.87754	1.08586	11250	206281	5.4432	5.4432	2.63873	177.168	85.8867	7010.18	50.487	25.9217	274.811
HIGH	Bahrain	Asia	Western Asia		Y	981661	966510	0.94	35.25	63.81	9085.19	340695	616730					1.48997	16.3533	11.7179	29.5612	26873.8	49268.7	38071.2	38071	830.103	859.665	96.087	9447.13	5972.34	50.7425	4085.76	1650.84	45.3445	5361.37	4321.5	4.15582	1.08586	38475	966510	29.5612	29.5612	3.05855	830.103	85.8867	38071.2	47.9859	22.9326	1418.52
HIGH	Barbados	America	Caribbean			161909	124956	2.65	18.93	78.42	3311.33	23654.2	97990.5					0.543059	1.1354	1.86182	3.54028	3218.43	5900.46	4559.45	4559	107.321	110.861	15.7586	1448.05	1030.96	3.57209	313.279	148.122	12.1865	1134.77	882.843	3.50438	2.42917	4366	124956	3.54028	3.54028	2.83322	107.321	85.8867	4559.45	46.2355	20.6725	163.686
HIGH	Belgium	Europe	Western Europe	Y		5137174	4832024	0.92	20.84	78.24	44454.6	1.00699e+06	3.78058e+06	77	72059	77	72059	7.29056	48.3357	71.8309	127.457	115870	212429	164149	99167	4150.07	4277.52	3799.02	105766	37007.9	126.375	13473.5	7548.26	3672.65	92292.8	29459.6	0.468854	1.08586	515333	4832024	77	77	1.59354	4150.07	85.8867	164149	46.8862	17.1084	3610.24
HIGH	Brunei Darussalam	Asia	South-Eastern Asia			217006	221711	1.95	20.76	77.28	4323.36	46027.2	171338					0.709032	2.20931	3.25543	6.17376	5612.51	10289.6	7951.06	7951	190.42	196.594	42.6263	3355.03	1778.24	23.3188	1910.91	741.773	19.3075	1444.12	1036.47	2.54253	1.08586	12016	221711	6.17376	6.17376	2.7846	190.42	85.8867	7951.06	50.1373	21.1137	309.536
HIGH	Bulgaria	Europe	Eastern Europe	Y		3420262	3233139	6.62	30.02	63.36	214034	970588	2.04852e+06	85	2162	85	2162	36.3857	130.059	71.6981	238.143	216493	396904	306699	351802	3456.85	3694.99	775.648	53922.1	33691.6	125.74	13673	7942.65	649.908	40249	25749	1.77578	1.0796	69105	3233139	238.143	238	7.36568	3456.85	106.919	306699	45.5731	22.3109	10846.4
HIGH	Canada	America	North America			20743970	19055731	1.51	19.25	79.24	287742	3.66823e+06	1.50998e+07					47.1896	176.075	286.895	510.16	463782	850267	657024	657024	16366.3	16876.5	9730.53	374535	174355	1260.44	123193	63663.8	8470.09	251342	110691	0.786988	1.08586	1644037	19055731	510.16	510.16	2.6772	16366.3	85.8867	657024	47.229	16.6056	24094.4
HIGH	Chile	America	South America			9514561	8501401	8.98	22.25	68.78	763426	1.89156e+06	5.84726e+06					125.202	90.795	111.098	327.095	297359	545158	421258	421258	7301.57	7628.67	1824.08	123175	73167.2	586.34	49614.9	22161.2	1237.74	73559.7	51006	2.26153	2.42917	252940	8501401	327.095	327.095	3.84754	7301.57	85.8867	421258	46.8221	18.2217	15315.3
HIGH	Croatia	Europe	Southern Europe	Y		1960869	1679460	6.19	27.67	66.14	103959	464707	1.11079e+06	43	10373	43	10373	17.0492	22.3059	21.1051	60.4602	54963.8	100767	77865.4	55379	1442.43	1502.89	1067.43	41283.1	18957.5	43.6604	5815.1	3760.42	1023.77	35468	15197.1	0.749701	1.079	55967	1679460	43	43	2.56035	1442.43	85.8867	77865.4	47.0605	19.8003	2023.6
HIGH	Cyprus	Asia	Western Asia	Y		636733	416478	2.41	18.44	79.16	10037.1	76798.5	329684	10	2158	10	2158	1.64609	3.68633	6.264	11.5964	10542.2	19327.4	14934.8	12879	357.699	369.296	199.251	9117.81	5043.69	21.995	2012.86	948.04	177.256	7104.96	4095.65	1.36099	1.36099	23804	416478	10	10	2.40109	357.699	85.8867	14934.8	48.4117	16.9772	484.117
HIGH	Czech Republic	Europe	Eastern Europe	Y		5441332	5303100	2.66	37.25	60.09	141062	1.9754e+06	3.18663e+06	95	42321	95	42321	23.1342	94.8194	60.546	178.5	162272	297499	229886	122348	4554.66	4733.16	1652.92	112566	71412.8	319.405	45861.7	31117	1333.51	66704.1	40295.8	1.52587	1.079	245349	5303100	95	95	1.79141	4554.66	85.8867	229886	46.1628	19.8036	4385.47
HIGH	Denmark	Europe	Northern Europe	Y		3023904	2877657	2.22	18.55	79.23	63884	533805	2.27997e+06	39	50179	39	50179	10.477	25.6227	43.3194	79.419	72199.1	132365	102282	50227	2471.52	2550.94	1852.55	60790.7	26882.1	64.3213	8825.04	5818.71	1788.23	51965.7	21063.4	0.681614	1.08586	356085	2877657	39	39	1.35527	2471.52	85.8867	102282	46.7393	17.2809	1822.83
HIGH	Estonia	Europe	Northern Europe	Y		703864	671337	3.17	28.7	68.13	21281.4	192674	457382	15	6180	15	6180	3.49015	9.24834	8.69026	21.4287	19480.7	35714.6	27597.6	19318	576.589	598.018	125.503	8103.15	5152.31	21.0698	1999.89	1018.43	104.434	6103.26	4133.88	2.09908	1.0796	30650	671337	15	15	2.23435	576.589	85.8867	27597.6	46.5816	18.8577	698.725
HIGH	Faroe Islands	Europe	Northern Europe			34710	27540	10.7	18.9	70.4	2946.78	5205.06	19388.2					0.483272	0.249843	0.368375	1.10149	1001.35	1835.82	1418.59	1419	23.6532	24.7547											1.0796	3126	27540	1.10149	1.10149	3.9996	23.6532	85.8867	1418.59	x	x
HIGH	Finland	Europe	Northern Europe	Y		2748960	2565577	3.78	21.64	74.58	96978.8	555191	1.91341e+06			26	37632	15.9045	26.6492	36.3547	78.9084	71734.9	131514	101624	37632	2203.49	2282.4	1180.85	41792.3	20357.5	52.0084	6738.66	4306.02	1128.84	35053.7	16051.5	0.844721	1.08586	269751	2565577	26	26	1.01342	2203.49	85.8867	101624	46.7739	16.8334	1216.12
HIGH	France	Europe	Western Europe	Y		30385859	27176029	2.53	20.43	77.04	687554	5.55206e+06	2.09364e+07	803	778820	803	778820	112.759	266.499	397.792	777.05	706409	1.29508e+06	1.00075e+06	1034167	23340.6	24117.6	19297.1	680472	278160	1660.81	177898	99718.4	17636.3	502574	178442	0.550523	1.08586	2630318	27176029	803	803	2.95481	23340.6	85.8867	1.00075e+06	47.073	18.3787	37799.6
HIGH	Germany	Europe	Western Europe	Y		41975210	42395665	1.21	27.18	71.61	512988	1.15231e+07	3.03595e+07	416	867533	416	867533	84.13	553.111	576.831	1214.07	1.1037e+06	2.02345e+06	1.56358e+06	867533	36412.2	37626.3	22584.5	778707	368837	942.079	120379	76996	21642.5	658328	291841	0.79632	1.08586	3846414	42395665	416	416	0.981232	36412.2	85.8867	1.56358e+06	46.0498	16.9337	19156.7
HIGH	Greece	Europe	Southern Europe	Y		4822612	3911030	11.6	15.34	73.06	453679	599952	2.8574e+06			35	5127	74.4034	28.7977	54.2906	157.492	143174	262486	202830	45076	3359.05	3516.55	1951.51	76621	41008.7	129.396	11739.3	5855.19	1822.12	64881.8	35153.5	1.18249	1.08586	189410	3911030	35	35	0.894905	3359.05	85.8867	202830	45.4735	16.3152	1591.57
HIGH	Greenland	America	North America			26840	26840	13.8	19.2	67	3703.92	5153.28	17982.8					0.607443	0.247357	0.341673	1.19647	1087.7	1994.12	1540.91	1541	23.052	24.2485	17.2218	682.972	272.382	2.06276	146.967	51.1793	15.1591	536.006	221.203	0.70267	1.08586	3052	26840	1.19647	1.19647	4.4578	23.052	85.8867	1540.91	46.4365	20.7666	55.5601
HIGH	Guernsey	Europe	Northern Europe			31470	31470				0	0	0					0	0	0	0	0	0	0	0	27.0285	27.0285											1.08586		31470	0	0	0	27.0285	85.8867	0		x	0
HIGH	Hungary	Europe	Eastern Europe	Y		4295107	4512124	4.72	32.09	63.19	212972	1.44794e+06	2.85121e+06	84	23802	84	23802	34.9274	69.5011	54.173	158.602	144183	264336	204260	108182	3875.31	4033.92	1619.49	84698.4	46308.8	118.937	14313.7	8721.71	1500.55	70384.7	37587.1	1.14603	1.079	155013	4512124	84	84	1.86165	3875.31	85.8867	204260	47.0162	21.8571	3949.36
HIGH	Iceland	Europe	Northern Europe	To be included		199779	201016	4.04	17.47	78.49	8121.05	35117.5	157777					1.33185	1.68564	2.99777	6.01526	5468.42	10025.4	7746.93	7747	172.646	178.661	54.9953	2890.48	1791.92	4.59841	610.287	392.735	50.3969	2280.19	1399.18	1.58815	1.08586	21718	201016	6.01526	6.01526	2.99243	172.646	85.8867	7746.93	47.3103	17.4815	284.584
HIGH	Ireland	Europe	Northern Europe	Y		2234085	2322488	4.43	18.77	76.8	102886	435931	1.78367e+06	41	13252	41	13252	16.8733	20.9247	33.8897	71.6878	65170.7	119480	92325.2	52803	1994.71	2066.4	740.604	36473.1	21914.5	69.4092	10022.6	6767.18	671.194	26450.4	15147.3	1.3401	1.08586	425889	2322488	41	41	1.76535	1994.71	85.8867	92325.2	46.9025	16.8403	1923
HIGH	Isle of Man	Europe	Northern Europe			41790	41790	2	13	85	835.8	5432.7	35521.5					0.137071	0.26077	0.674908	1.07275	975.227	1787.92	1381.57	1382	35.892	36.9648											1.08586	7492	41790	1.07275	1.07275	2.567	35.892	85.8867	1381.57	x	x
HIGH	Israel	Asia	Western Asia			3846000	3966920	0.92	17.23	81.86	36495.7	683500	3.24732e+06	70	65640			5.98529	32.808	61.6991	100.492	91356.7	167487	129422	129422	3407.06	3507.55	656.806	44672.7	29470	101.417	13125.6	8183.15	555.39	31547.1	21286.9	2.07469	1.08586	401954	3966920	100.492	100.492	2.53326	3407.06	85.8867	129422	48.7342	18.474	4897.42
HIGH	Italy	Europe	Southern Europe	Y		25529690	23359867	3.89	25.87	70.24	908699	6.0432e+06	1.6408e+07	491	289283	491	289283	149.027	290.073	311.751	750.852	682592	1.25142e+06	967006		20063	20813.9	18598.9	570050	246332	997.853	117360	73255.5	17601.1	452689	173076	0.618984	1.08586	1886445	23359867	491	491	2.1019	20063	85.8867	967006	44.1996	15.8862	21702
HIGH	Japan	Asia	Eastern Asia			65093650	67240000	3.38	24.22	72.4	2272712	16285528	48681760	845	124766			372.725	781.705	924.953	2079.38	1.89035e+06	3.46564e+06	2.67799e+06	2677994	57750.2	59829.6	29138.4	1.11881e+06	661150	1668.92	230868	157942	27469.5	887938	503207	1.30794	1.08586	4975415	67240000	2079.38	2079.38	3.09248	57750.2	85.8867	2.67799e+06	43.6964	14.0058	90861.5
HIGH	Jersey	Europe	Northern Europe			53380	59950	2.8	13.3	83.9	1678.6	7973.35	50298.1					0.27529	0.382721	0.955663	1.61367	1466.98	2689.46	2078.22	2078	51.4891	53.1027											1.08586		59950	1.61367	1.61367	2.6917	51.4891	85.8867	2078.22	x	x
HIGH	Korea, Republic of	Asia	Eastern Asia			24994700	27231369	5.1	24.6	70.3	1.3888e+06	6.69892e+06	1.91437e+07	855				227.763	321.548	363.729	913.041	830037	1.52173e+06	1.17589e+06	23388	23388.1	24301.2	4731.41	328813	234954	518.745	55266.8	32441.4	4212.66	273547	202512	2.85091	1.08586	1630525	27231369	913.041	2348.18	3.3529	23388.1	85.8867	1.17589e+06	44.0012	16.8621	103323
HIGH	Kuwait	Asia	Western Asia		Y	2473000	2370356	1.78	22.15	76.07	42192.3	525034	1.80313e+06					6.91954	25.2016	34.2595	66.3806	60346	110634	85490.2	85490	2035.82	2102.2	168.518	22778.9	16072.3	106.565	8535.43	3165.02	61.9525	14243.5	12907.2	9.65942	1.08586	136197	2370356	66.3806	66.3806	2.80045	2035.82	85.8867	85490.2	50.3955	21.5687	3345.28
HIGH	Latvia	Europe	Northern Europe	Y		1177735	910029	7.29	23.72	68.99	66341.1	215859	627829			29	2245	10.8799	10.3612	11.9288	33.1699	30154.5	55283.2	42718.8	33485	781.594	814.764	186.682	12764.9	7594.74	50.817	3894.61	1520.85	135.865	8870.33	6073.89	2.17201	1.0796	33505	910029	26	26	2.85705	781.594	85.8867	42718.8	46.7119	20.5825	1214.51
HIGH	Lithuania	Europe	Northern Europe	Y		1660967	1378419	6.44	25.7	67.86	88770.2	354254	935395	37	4666	37	4666	14.5583	17.0042	17.7725	49.335	44850	82225	63537.5	47652	1183.88	1233.21	256.416	18373.4	11525.2	64.4601	5035.28	2045.55	191.956	13338.1	9479.6	2.45682	1.0796	55887	1378419	37	37	2.68423	1183.88	85.8867	63537.5	46.381	20.1009	1716.1
HIGH	Liechtenstein	Europe	Western Europe			19199	19199	0.8	39.4	59.8	153.592	7564.41	11481					0.0251891	0.363091	0.218139	0.60642	551.291	1010.7	780.995	0	16.4894	17.0958											1.08586	6839	19199	0.60642		3.1586	16.4894	85.8867	780.995		x	0
HIGH	Luxembourg	Europe	Western Europe	Y		254341	289139	0.68	10.81	88.51	1966.15	31255.9	255917	12	7270	12	7270	0.322448	1.50028	4.86242	6.68515	6077.41	11141.9	8609.67	15455	248.332	255.017	110.086	4313.28	2151.84	7.25456	906.786	558.101	102.831	3406.5	1593.74	0.879179	1.08586	73264	289139	12	12	4.15025	248.332	85.8867	8609.67	48.0643	17.6285	576.771
HIGH	Malta	Europe	Southern Europe	Y		184606	253076	1.02	18.92	80.07	2581.38	47882	202638	3	2202	3	2202	0.423346	2.29834	3.85012	6.5718	5974.37	10953	8463.68	3864	217.359	223.93	96.1881	3762.77	1874.71	6.26642	883.739	582.568	89.9216	2879.03	1292.14	0.814257	1.08586	14647	253076	3	3	1.18541	217.359	85.8867	8463.68	48.0611	17.6475	144.183
HIGH	Monaco	Europe	Western Europe			52000	52000	0	16.1	83.9	0	8372	43628					0	0.401856	0.828932	1.23079	1118.9	2051.31	1585.11	1585	44.6611	45.8919	20.6231	494.854	131.441	0.330422	38.9682	24.4438	20.2927	455.886	106.998	0.306681	1.08586	7424	52000	1.23079	1.23079	2.3669	44.6611	85.8867	1585.11	43.9572	17.1928	54.102
HIGH	Mauritius	Africa	Eastern Africa			631688	551379	5.97	23.68	70.35	32917.3	130567	387895					5.39844	6.26719	7.37001	19.0356	17305.1	31726.1	24515.6	24516	473.561	492.597	72.8049	6397.13	4576.26	9.18121	659.149	219.56	63.6237	5737.98	4356.7	3.15409	3.69473	10914	551379	19.0356	19.0356	3.45237	473.561	85.8867	24515.6	47.8792	21.7103	911.411
HIGH	Netherlands	Europe	Western Europe	Y		8955744	8982405	2.08	16.11	81.81	186834	1.44707e+06	7.34851e+06	37	92838	37	92838	30.6408	69.4591	139.622	239.722	217929	399536	308732	92838	7714.69	7954.41	6238.54	174860	63138.2	124.162	18247.2	12390.5	6114.38	156613	50747.6	0.47936	1.08586	913865	8982405	37	37	0.411916	7714.69	85.8867	308732	47.1696	17.3142	1745.28
HIGH	New Zealand	Oceania	Australia and New Zealand			2455038	2695100	5.84	19.29	74.87	157394	519885	2.01782e+06					25.8126	24.9545	38.3386	89.1057	81005.2	148509	114757	114757	2314.73	2403.84	978.434	44452.7	25338.9	72.3109	12600.7	9223.6	906.123	31851.9	16115.3	1.02407	1.08586	210886	2695100	89.1057	89.1057	3.30621	2314.73	85.8867	114757	46.7031	17.367	4161.51
HIGH	Norway	Europe	Northern Europe	To be included		2705522	2715516	2.04	19.42	78.54	55396.5	527353	2.13277e+06	33	9943	33	9943	9.08503	25.313	40.5226	74.9205	68109.6	124868	96488.6	42500	2332.27	2407.19	1069.82	41100.7	21788.7	45.1495	6461.28	4358.15	1024.67	34639.4	17430.6	1.01289	1.08586	362522	2715516	33	33	1.21524	2332.27	85.8867	96488.6	46.5815	16.7945	1537.19
HIGH	Oman	Asia	Western Asia		Y	1349041	2367036	3.99	32.01	63.99	94444.7	757688	1.51467e+06					15.4889	36.369	28.7787	80.6366	73306	134394	103850	103850	2032.97	2113.61	218.079	22945.7	13028.3	157.46	10222.8	1771	60.6189	12722.9	11257.3	7.68086	2.4852	76332	2367036	80.6366	80.6366	3.40665	2032.97	85.8867	103850	53.6761	24.1777	4328.26
HIGH	Panama	America	Central America			1791921	1919877	14.41	17.72	67.88	276654	340202	1.30321e+06	14	11			45.3713	16.3297	24.761	86.462	78601.9	144103	111353	111353	1648.92	1735.38	181.634	18389.6	13168.9	57.0711	4732.18	1865.1	124.563	13657.4	11303.8	4.80282	2.42917	52938	1919877	86.462	86.462	4.50352	1648.92	85.8867	111353	50.2371	18.8948	4343.6
HIGH	Poland	Europe	Eastern Europe	Y		18180350	1.64609e+07	9.15	32.13	58.71	1.50617e+06	5.28889e+06	9.6642e+06	184	81302	184	81302	247.013	253.867	183.62	684.499	622272	1.14083e+06	881552	236970	14137.7	14822.2	7107.1	373792	205491	696.77	74769.4	41824.7	6410.33	299022	163666	1.20916	1.079	549165	1.64609e+07	184	184	1.1178	14137.7	85.8867	881552	47.282	21.1153	8699.89
HIGH	Portugal	Europe	Southern Europe	Y		5673792	4913086	5.5	24.68	69.83	270220	1.21255e+06	3.43081e+06			104	131717	44.316	58.2024	65.1854	167.704	152458	279506	215982	133939	4219.69	4387.39	1729.15	87886.9	52710.8	221.443	18335.8	8358.11	1507.71	69551	44352.7	1.76015	1.08586	231227	4913086	104	104	2.1168	4219.69	85.8867	215982	45.0576	16.713	4685.99
HIGH	Puerto Rico	America	Caribbean			1356681	896515	1.09	15.21	83.7	9772.01	136360	750383					1.60261	6.54528	14.2573	22.4052	20368.3	37341.9	28855.1	28855	769.987	792.392	215.035	12712.1	7656.07	46.8432	4275.76	2038.35	168.192	8436.37	5617.72	1.99305	2.42917	103138	896515	22.4052	22.4052	2.49914	769.987	85.8867	28855.1	47.7638	16.7586	1070.16
HIGH	Qatar	Asia	Western Asia		Y	1644000	2102667	1.17	53.7	45.14	24601.2	1.12913e+06	949144					4.0346	54.1983	18.0337	76.2667	69333.3	127111	98222.2	98222	1805.91	1882.18	152.473	19906.7	12380.5	124.212	8823.92	2168.52	28.2607	11082.8	10212	11.727	1.08586	146374	2102667	76.2667	76.2667	3.62714	1805.91	85.8867	98222.2	53.581	30.8134	4086.45
HIGH	San Marino	Europe	Southern Europe			21960	21634	0.2	33.5	66.3	43.268	7247.39	14343.3					0.00709595	0.347875	0.272523	0.627494	570.449	1045.82	808.136	457	18.5807	19.2082	8.25042	279.627	133.884	0.344714	43.0434	26.8008	7.90571	236.584	107.083	0.826895	1.08586	1616	21634	0.627494	0.354971	2.9005	18.5807	85.8867	808.136	47.1191	16.3806	16.7259
HIGH	Romania	Europe	Eastern Europe	Y		10384970	8680327	21.24	30.07	48.69	1.8437e+06	2.61017e+06	4.22645e+06	227	4709	227	4709	302.367	125.288	80.3026	507.958	461780	846597	654188	292348	7455.25	7963.2	2528.17	185833	121191	412.772	38148	19100.3	2115.4	147685	102090	2.23906	1.079	248716	8680327	227	227	2.61511	7455.25	85.8867	654188	46.1459	21.5539	10475.1
HIGH	Saudi Arabia	Asia	Western Asia		Y	11670000	13277789	2.41	24.8	72.79	319995	3.29289e+06	9.6649e+06					52.4791	158.059	183.633	394.171	358337	656952	507645	507645	11403.9	11798	1490.02	169495	103114	1061.99	66040.2	12234.3	428.033	103455	90879.4	7.22681	1.08586	700118	13277789	394.171	394.171	2.96865	11403.9	85.8867	507645	50.6652	29.3793	19970.8
HIGH	Seychelles	Africa	Eastern Africa			48493	48493	3	23	74	1454.79	11153.4	35884.8					0.238586	0.535363	0.681812	1.45576	1323.42	2426.27	1874.84	69	41.649	43.1048	8.8925	726.185	442.403	2.89921	182.714	39.3936	5.99329	543.47	403.01	2.86921	3.69473	1125	48493	1.45576	0	3.002	41.649	85.8867	1874.84	49.4344	23.4363	0
HIGH	Singapore	Asia	South-Eastern Asia			2185200	2230400	0.03	15.55	84.41	669.12	346827	1.88268e+06	39	13740			0.109736	16.6477	35.7709	52.5284	47753.1	87547.3	67650.2	67650	1915.62	1968.15	437.616	40677	30229.7	96.5744	20817.4	16333.6	341.041	19859.6	13896.1	2.33019	1.08586	339998	2230400	52.5284	52.5284	2.35511	1915.62	85.8867	67650.2	46.4282	17.4862	2438.8
HIGH	Slovakia	Europe	Eastern Europe	Y		2794918	2583635	2.79	36.09	61.12	72083.4	932434	1.57912e+06	33	9666	33	9666	11.8217	44.7568	30.0032	86.5817	78710.7	144303	111507	42500	2219	2305.58	450.835	36122	23905	83.9804	9690.15	5680.03	366.855	26431.9	18225	2.22069	1.0796	104574	2583635	33	33	1.27727	2219	85.8867	111507	47.7507	22.3709	1575.77
HIGH	Slovenia	Europe	Southern Europe	Y		1.03047e+06	982585	4.28	34.1	61.61	42054.6	335061	605371	15	13065	15	13065	6.89696	16.083	11.502	34.482	31347.2	57469.9	44408.6	19318	843.91	878.392	432.853	20284.7	10995.7	30.3242	5093.64	3669.19	402.529	15191	7326.5	0.931589	1.08586	53590	982585	15	15	1.52659	843.91	85.8867	44408.6	46.9739	19.5378	704.609
HIGH	Spain	Europe	Southern Europe	Y		23662230	19779312	4.03	20.43	75.54	797106	4.04091e+06	1.49413e+07	347	489643	347	489643	130.725	193.964	283.885	608.574	553249	1.01429e+06	783769	489643	16987.8	17596.4	9396.88	317741	148345	562.727	62018.6	36417.3	8834.15	255722	111928	0.778387	1.08586	1281485	19779312	347	347	1.75436	16987.8	85.8867	783769	45.495	16.2771	15786.8
HIGH	Sweden	Europe	Northern Europe	Y		5081363	5131486	1.69	18.42	79.89	86722.1	945220	4.09954e+06	36	40684	36	40684	14.2224	45.3705	77.8913	137.484	124986	229141	177063	46364	4407.26	4544.75	1718.87	71312.7	41044.8	95.1737	14559.1	10151.7	1623.7	56753.6	30893.1	1.19461	1.08586	541064	5131486	36	36	0.701551	4407.26	85.8867	177063	46.3095	15.9269	1667.14
HIGH	Switzerland	Europe	Western Europe	To be included		4446085	4705782	2.59	20.34	77.07	121880	957156	3.62675e+06			51	91104	19.9883	45.9435	68.9082	134.84	122582	224733	173658	91104	4041.64	4176.48	1920.9	93511.3	54983.7	190.595	30527.5	21620.4	1730.3	62983.8	33363.3	1.12636	1.08586	752248	4705782	51	51	1.08377	4041.64	85.8867	173658	46.7331	17.1187	2383.39
HIGH	Taiwan, China	Asia	Eastern Asia			11500000	11500000	5.03	36.76	58.22	578450	4227400	6695300					94.8658	202.915	127.211	424.992	386356	708320	547338	547338	9876.97	10302	3077.23	155992	85703.8	477.386	28945.1	6440.91	2599.85	127047	79262.9	1.65877	1.40319	752248	11500000	424.992	424.992	3.69558	9876.97	85.8867	547338	47.1403	18.3796	20034.2
HIGH	Trinidad and Tobago	America	Caribbean			719534	645810	3.03	26.64	70.34	19568	172044	454263					3.20916	8.2581	8.63099	20.0983	18271.1	33497.1	25884.1	25884	554.665	574.763	56.9732	5321.73	3819.63	5.64707	460.226	183.673	51.3261	4861.5	3635.96	2.96681	2.42917	21530	645810	20.0983	20.0983	3.1121	554.665	85.8867	25884.1	48.9729	23.8776	984.27
HIGH	United Arab Emirates	Asia	Western Asia		Y	5422900	7388315	1.39	34.22	64.39	102698	2.52828e+06	4.75734e+06					16.8424	121.358	90.3894	228.589	207808	380982	294395	294395	6345.58	6574.17	665.818	72444.6	43344.6	331.373	20256.5	3963.61	334.444	52188.1	39381	3.07494	1.08586	421142	7388315	228.589	228.589	3.09393	6345.58	85.8867	294395	49.1679	38.2936	11239.3
HIGH	United Kingdom	Europe	Northern Europe	Y		32512700	32694769	1.05	18.12	80.83	343295	5.92429e+06	2.64272e+07			261	220985	56.3004	284.366	502.116	842.783	766166	1.40464e+06	1.0854e+06	336136	28080.5	28923.2	23252.7	649144	259691	244.379	33136.5	21563.7	23008.4	616007	238128	0.630167	1.08586	2707744	32694769	261	261	0.798293	28080.5	85.8867	1.0854e+06	47.3558	16.4236	12359.9
HIGH	United States	America	North America			162993000	157538068	1.36	19.91	78.74	2.14252e+06	3.13658e+07	1.24045e+08	5250				351.373	1505.56	2356.86	4213.8	3.83072e+06	7.02299e+06	5.42686e+06	6761364	135304	139518	72793.1	3.18233e+06	1.71695e+06	7504.58	621313	265301	65288.5	2.56101e+06	1.45164e+06	1.30853	1.08586	20936600	157538068	4213.8	5250	2.67478	135304	85.8867	5.42686e+06	47.4392	16.9918	249056
HIGH	Uruguay	America	South America			1765146	1538385	8.41	18.83	72.76	129378	289678	1.11933e+06					21.218	13.9045	21.2672	56.3898	51263.5	93983	72623.2	72623	1321.27	1377.66	647.107	31661.7	15088.9	135.885	11211.7	4651.56	511.222	20450	10437.3	1.04242	2.42917	53629	1538385	56.3898	56.3898	3.66552	1321.27	85.8867	72623.2	48.2771	19.5857	2722.34
HIGH TOTAL						6.03493e+08	588081640				1.82714e+07	1.35335e+08	4.34461e+08	10342	3179176	3775	3463829	2997.8	9577.36	8287.53	17864.9	1.62408e+07	2.97748e+07	2.30078e+07		505764	523629	266781	1.08596e+07	5.67662e+06	22409.4	2.2433e+06	1.19116e+06	244371	8.61626e+06	4.48547e+06	1.08586	1.08586	53374868	588081640	17864.9	16580	3.03783	505764	86.0023	2.30078e+07	46.951	16.9038	769030
SEARO	Bangladesh	Asia	Southern Asia			79094810	60827611	38.3	21.32	40.38	2.3297e+07	1.29684e+07	2.45622e+07					5731.06	907.791	1178.99	7817.83	7.10712e+06	1.30297e+07	1.00684e+07	10068420	63367	71184.8	19067.5	1.46549e+06	841583	7971.09	730126	329999	11096.4	735362	511584	2.28612	1.33847	324239	60827611	7817.83	7817.83	12.8524	63367	104.175	1.00684e+07	50.1973	20.1667	392434
SEARO	Bhutan	Asia	Southern Asia			408146	374512	55.78	10.15	34.06	208903	38013	127559					51.3901	2.66091	6.12282	60.1738	54703.5	100290	77496.6	77497	390	450.174	144.257	9309.38	5069.53	49.6502	3947.07	1457.61	94.6067	5362.31	3611.92	2.0635	1.33847	2409	374512	60.1738	60.1738	16.0673	390	104.136	77496.6	50.14	18.5017	3017.12
SEARO	India	Asia	Southern Asia			507486100	365100619	42.6	25.12	32.28	1.55533e+08	9.17133e+07	1.17854e+08					38261.1	6419.93	5657.02	50338	4.57618e+07	8.38967e+07	6.48293e+07	64829279	380342	430680	239773	1.17335e+07	5.08375e+06	60640.3	4.34314e+06	1.27637e+06	179133	7.39034e+06	3.80738e+06	1.06264	1.33847	2622984	365100619	50338	50338	13.7874	380342	104.175	6.48293e+07	50.5731	20.0017	2.54575e+06
SEARO	Indonesia	Asia	South-Eastern Asia			125165200	129589805	28.5	22.36	49.14	3.69331e+07	2.89763e+07	6.36804e+07					9085.54	2028.34	3056.66	14170.5	1.28823e+07	2.36176e+07	1.82499e+07	18249940	135000	149171	42225	3.28235e+06	1.76146e+06	21242.4	1.52862e+06	498366	20982.6	1.75373e+06	1.2631e+06	2.57443	1.33847	1058424	129589805	14170.5	14170.5	10.9349	135000	104.175	1.82499e+07	48.4999	23.3828	687269
SEARO	Korea, Dem. People's Rep. Of	Asia	Eastern Asia			15030100	16133714	43.82	12.73	43.45	7.06979e+06	2.05382e+06	7.0101e+06					1739.17	143.768	336.485	2219.42	2.01766e+06	3.69904e+06	2.85835e+06	2858346	16807	19026.4	7889.96	351012	141558	1780.09	97086.6	10104.4	6109.88	253925	131454	1.07334	1.33847		16133714	2219.42	2219.42	13.7564	16807	104.173	2.85835e+06	48.864	20.0448	108450
SEARO	Maldives	Asia	Southern Asia			171261	280618	8.32	19.13	72.55	23347.4	53682.2	203588					5.74346	3.75776	9.77224	19.2735	17521.3	32122.4	24821.9	24822	292	311.273	45.505	4145.54	2360.37	27.7814	2139.64	679.98	17.7236	2005.9	1680.39	5.16222	1.33847	4030	280618	19.2735	19.2735	6.86822	292	104.056	24821.9	52.5407	18.3663	1012.64
SEARO	Myanmar (Burma)	Asia	South-Eastern Asia			29549730	22039745	48.85	16.94	34.21	1.07664e+07	3.73353e+06	7.5398e+06					2648.54	261.347	361.91	3271.8	2.97436e+06	5.45299e+06	4.21368e+06	4213676	22960	26231.8	7174.07	449035	245727	1419.5	98249.5	24869.5	5754.57	350785	220857	1.69984	1.33847	76186	22039745	3271.8	3271.8	14.845	22960	104.175	4.21368e+06	51.6944	22.5783	169134
SEARO	Nepal	Asia	Southern Asia			17915100	7086194	64.38	15.11	20.52	4.56209e+06	1.07072e+06	1.45409e+06					1122.27	74.9507	69.7962	1267.02	1.15184e+06	2.1117e+06	1.63177e+06	1631770	7382	8649.02	10365.9	493545	220991	2061.77	87760	46544.3	8304.1	405785	174446	0.754075	1.33847	33657	7086194	1267.02	1267.02	17.8801	7382	104.174	1.63177e+06	19.9905	27.8584	25328.3
SEARO	Sri Lanka	Asia	Southern Asia			8940520	8180693	24.98	27.87	47.15	2.04354e+06	2.27996e+06	3.8572e+06	80	1461			502.71	159.597	185.145	847.453	770412	1.41242e+06	1.09142e+06	1091416	8522	9369.45	1937.76	147807	90025.7	577.692	35983.6	8501.73	1360.07	111823	81523.9	2.69064	1.33847	80707	8180693	847.453	847.453	10.3592	8522	104.172	1.09142e+06	47.5718	22.2777	40314.9
SEARO	Thailand	Asia	South-Eastern Asia			40735640	37613439	31.43	22.84	45.73	1.18219e+07	8.59091e+06	1.72006e+07		94267			2908.19	601.364	825.63	4335.18	3.94107e+06	7.2253e+06	5.58319e+06	5583189	39184	43519.2	10159.4	776492	458958	4145.5	240292	46809.3	6013.91	536200	412149	3.32242	1.33847	501745	37613439	4335.18	4335.18	11.5256	39184	104.176	5.58319e+06	46.673	20.6273	202336
SEARO	Timor-Leste	Asia	South-Eastern Asia			521688	521688	39.28	16.32	44.4	204919	85139.5	231629					50.4101	5.95976	11.1182	67.4881	61352.8	112480	86916.4	86916	543	610.488	132.528	8503.2	4354.46	45.5972	3144.35	870.081	86.9313	5358.84	3484.38	1.85887	1.33847	1821	521688	67.4881	67.4881	12.9365	543	104.085	86916.4	49.8775	21.5626	3366.13
SEARO TOTAL						8.25018e+08	647748638				2.52464e+08	1.51564e+08	2.43722e+08	80	95728	0	0	62106.1	10609.5	11698.6	84414.2	7.67402e+07	1.4069e+08	2.49406e+08		674789	759203	338915	1.87212e+07	8.85584e+06	99961.4	7.17049e+06	2.24458e+06	238954	1.15507e+07	6.61127e+06	1.33847	1.33847	4706202	647748638	84414.2	84414.2	13.0319	674789	104.175	1.08715e+08	49.2782	20.671	4.17841e+06
WPRO	American Samoa	Oceania	Polynesia			17850	17850	0	13.1	86.9	0	2338.35	15511.6					0	0.250203	1.0703	1.32051	1200.46	2200.85	1700.65	1701	14	16	5.21636	296.49	149.246	1.08524	68.9679	13.3386	4.13112	227.522	135.908	1.48348	1.40319	638	17850	1.32051	1.32051	7.3978	14	78.4314	1700.65	51.2597	22.1766	67.6888
WPRO	Cambodia	Asia	South-Eastern Asia			8641671	9101786	34.53	27.91	37.56	3.14285e+06	2.54031e+06	3.41863e+06					562.57	271.813	235.886	1070.27	972971	1.78378e+06	1.37838e+06	1378376	7261	8331.27	2388.75	193554	105728	1109.52	73013.2	14438.5	1279.23	120541	91289.6	3.1209	1.40319	25291	9101786	1070.27	1070.27	11.7589	7261	79.7756	1.37838e+06	52.793	22.8661	56502.6
WPRO	China	Asia	Eastern Asia			820726500	767180569	25.33	27.42	47.25	1.94327e+08	2.10361e+08	3.62493e+08					34784.5	22508.6	25012	82305.1	7.48228e+07	1.37175e+08	1.05999e+08	105999026	612040	694345	341082	1.54868e+07	7.53871e+06	61779.9	3.96624e+06	1.0212e+06	279302	1.15206e+07	6.51751e+06	1.3027	1.40319	14722731	767180569	82305.1	82305.1	10.7283	612040	79.7778	1.05999e+08	47.6699	17.9129	3.92348e+06
WPRO	Cook Islands	Oceania	Polynesia			6820	7954	29	15	56	2306.66	1193.1	4454.24					0.412892	0.127662	0.307343	0.847896	770.815	1413.16	1091.99	1092	6	6.8479	1.86992	128.526	78.7352	0.393066	25.2423	6.76643	1.47686	103.283	71.9688	2.29825	1.40319		7954	0.847896	0.847896	10.66	6	75.4337	1091.99	47.0045	21.2036	39.8549
WPRO	Fiji	Oceania	Malenesia			379017	347277	17.61	14.14	68.26	61155.5	49105	237051					10.9468	5.25423	16.3565	32.5576	29597.8	54262.7	41930.2	41930	277	309.558	71.4002	4776.68	2284.21	25.061	1564.9	314.369	46.3392	3211.78	1969.84	1.5861	1.40319	4376	347277	32.5576	32.5576	9.37511	277	79.7634	41930.2	49.8994	26.8011	1624.6
WPRO	French Polynesia	Oceania	Polynesia			123365	102373	6.83	16.64	76.54	6992.08	17034.9	78356.3					1.25158	1.82273	5.40658	8.4809	7709.91	14134.8	10922.4	10922	82	90.4809											1.40319	3448	102373	8.4809	8.4809	8.28431	82	80.0992	10922.4			0
WPRO	Guam	Oceania	Micronesia			84082.5	76703	0.23	15.54	84.23	176.417	11919.6	64606.9					0.0315786	1.2754	4.45788	5.76486	5240.78	9608.1	7424.44	7424	61	66.7649	12.3191	813.047	466.847	2.561	176.016	47.1317	9.75809	637.031	419.715	1.93136	1.40319	6311	76703	5.76486	5.76486	7.51582	61	79.5275	7424.44	50.3259	22.2703	290.122
WPRO	Hong Kong, China	Asia	Eastern Asia			3864082	3851142	0.17	11.08	88.75	6546.94	426707	3.41789e+06					1.1719	45.6576	235.834	282.664	256967	471106	364037	364037	3072	3354.66											1.40319	346586	3851142	282.664	282.664	7.33974	3072	79.7685	364037			0
WPRO	Kiribati	Oceania	Micronesia			39000	39000	15	10	75	5850	3900	29250					1.04715	0.4173	2.01825	3.4827	3166.09	5804.5	4485.3	4458	31	35	9.44131	666.576	273.167	4.32312	268.978	42.1686	5.11819	397.598	230.998	1.38655	1.40319	200	39000	3.4827	3.4827	8.93	31	79.4872	4485.3	52.4643	32.5505	182.717
WPRO	Lao People's Dem. Rep.	Asia	South-Eastern Asia			3494100	1757733	61.44	12.94	25.62	1.07995e+06	227451	450331					193.311	24.3372	31.0729	248.721	226110	414536	320323	320323	1402	1650.72	959.137	78037.8	42511.3	418.814	28189.8	6134.64	540.323	49848	36376.6	2.70029	1.40319	19136	1757733	248.721	248.721	14.1501	1402	79.7618	320323	52.661	24.932	13097.9
WPRO	Macau, China	Asia	Eastern Asia			372797	387800	0.4	9.66	89.94	1551.2	37461.5	348787					0.277665	4.00838	24.0663	28.3524	25774.9	47253.9	36514.4	36514	309	338											1.40319	55154	387800	28.3524	28.3524	7.31108	309	79.6802	36514.4			0
WPRO	Malaysia	Asia	South-Eastern Asia			12969470	15258418	10.28	27.01	62.72	1.56857e+06	4.1213e+06	9.57008e+06					280.773	440.979	660.336	1382.09	1.25644e+06	2.30348e+06	1.77996e+06	1779961	12173	13555.1	2751.42	211649	118621	1120.55	71713	14724.6	1630.87	139936	103897	2.88288	1.40319	336664	15258418	1382.09	1382.09	9.05787	12173	79.7789	1.77996e+06	50.8573	22.0982	70289.3
WPRO	Marshall Islands	Oceania	Micronesia			10670	10670	11	16.3	72.7	1173.7	1739.21	7757.09					0.210092	0.186095	0.535239	0.931427	846.752	1552.38	1199.57	1200	9	9	5.18311	309.152	120.964	1.80053	106.313	12.7308	3.38259	202.839	108.233	1.14404	1.40319	239	10670	0.931427	0.931427	8.7294	9	84.3486	1199.57	51.9749	27.9686	48.4108
WPRO	Micronesia	Oceania	Micronesia			37920	37929	0.9	5.2	93.9	341.361	1972.31	35615.3					0.0611036	0.211037	2.45746	2.7296	2481.45	4549.33	3515.39	3515	30	32.7296	12.902	741.087	302.699	3.65971	215.953	30.9722	9.24225	525.133	271.727	1.0723	1.40319	408	37929	2.7296	2.7296	7.1966	30	79.0952	3515.39	50.5453	27.4182	137.968
WPRO	Mongolia	Asia	Eastern Asia			1295470	1146161	25.32	21.58	53.11	290208	247342	608726	52	284						52	47272.7	86666.7	66969.7	155080	914	1035	199.888	19258.3	11930.1	81.9865	5744.11	1567.73	117.901	13514.2	10362.4	3.28772	1.40319	13137	1146161	52	120.415	4.53688	914	79.7445	66969.7	50.9399	26.7329	6133.92
WPRO	Nauru	Oceania	Micronesia			2883	2883				0	0	0					0	0	0	0	0	0	0	0	1.9301	1.9301	0.803511	60.3703	27.4348	0.313082	18.5227	1.69472	0.490429	41.8476	25.7401	1.59801	1.40319	118	2883	0	0	0	1.9301	66.9477	0	53.7493	32.8438	0
WPRO	New Caledonia	Oceania	Malenesia			115877	117190	1.87	22.87	75.26	2191.45	26801.4	88197.2					0.39227	2.86774	6.08561	9.34562	8496.02	15576	12036	12036	93	103											1.40319	2682	117190	9.34562	9.34562	7.97476	93	79.3583	12036			0
WPRO	Niue	Oceania	Polynesia			663	663	0	0	100	0	0	663					0	0	0.045747	0.045747	41.5882	76.245	58.9166	59	1	1.04575	0.211012	11.2727	5.91397	0.0349109	2.09425	0.440424	0.176101	9.17842	5.47354	1.47739	1.40319		663	0.045747	0.045747	6.9	1	150.83	58.9166	47.3727	21.0383	2.16716
WPRO	Norfolk Island	Oceania	Australia and New Zealand			978	978	6	14	80	58.68	136.92	782.4					0.0105037	0.0146504	0.0539856	0.0791398	71.9452	131.9	101.922	102	1	1.07914											1.40319		978	0.0791398	0.0791398	8.092	1	102.249	101.922			0
WPRO	Northern Mariana Islands	Oceania	Micronesia			27970	27970	1.9	10	88.1	531.43	2797	24641.6					0.095126	0.299279	1.70027	2.09467	1904.25	3491.12	2697.69	2698	22	24.0947	4.76931	302.87	161.473	0.967262	58.5649	13.4482	3.80205	244.306	148.024	1.53742	1.40319	1182	27970	2.09467	2.09467	7.489	22	78.6557	2697.69	46.6437	25.3235	97.7033
WPRO	Palau	Oceania	Micronesia			10470	11610	20	10	70	2322	1161	8127					0.415638	0.124227	0.560763	1.10063	1000.57	1834.38	1417.48	1417	9	10.1006	3.27422	172.68	78.5111	0.541174	30.5077	5.05222	2.73304	142.173	73.4589	1.06906	1.40319	268	11610	1.10063	1.10063	9.48	9	77.5194	1417.48	47.0374	25.1419	51.7707
WPRO	Papua New Guinea	Oceania	Malenesia			3378679	2598557	56.15	13.23	30.63	1.45909e+06	343789	795938					261.177	36.7854	54.9197	352.882	320802	588137	454470	454470	2073	2425.88	1261.19	78054.4	31941.7	513.862	32703.5	5424.82	747.327	45350.9	26516.9	1.40793	1.40319	23591	2598557	352.882	352.882	13.5799	2073	79.775	454470	53.0856	25.2018	18733
WPRO	Philippines	Asia	South-Eastern Asia			42664760	42428367	22.86	19.12	58.03	9.69912e+06	8.1123e+06	2.46212e+07					1736.14	868.017	1698.86	4303.02	3.91184e+06	7.1717e+06	5.54177e+06	5541770	33848	38151	10244.9	833884	470521	4166.9	285780	74106.7	6077.97	548105	396414	2.61331	1.40319	361489	42428367	4303.02	4303.02	10.1418	33848	79.7768	5.54177e+06	50.7987	24.9574	218588
WPRO	Samoa	Oceania	Polynesia			71941.6	41142	30.21	24.89	44.91	12429	10240.2	18476.9					2.22479	1.09571	1.2749	4.5954	4177.64	7659	5918.32	5918	33	37	16.1536	1092.46	573.979	5.26132	323.581	51.0403	10.8923	768.88	522.939	2.12628	1.40319	807	41142	4.5954	4.5954	11.1696	33	80.21	5918.32	51.8008	22.5794	238.045
WPRO	Solomon Islands	Oceania	Malenesia			202500	334194	37.26	12.13	50.61	124521	40537.7	169136					22.2892	4.33754	11.6704	38.2971	34815.5	63828.5	49322	49322	267	305.297	95.3964	6053.13	2165.41	44.251	2576.41	219.837	51.1454	3476.73	1945.58	1.27066	1.40319	1551	334194	38.2971	38.2971	11.4595	267	79.8937	49322	53.2547	29.9372	2039.5
WPRO	Tokelau	Oceania	Polynesia			440	1100					0	0					0	0	0	0	0	0	0	0	1	1	0.133145	8.24229	4.37937	0.0346151	2.2035	0.475144	0.0985295	6.0388	3.90423	1.82905	1.40319		1100	0	0	0	1	90.9091	0	49.9307	21.6642	0
WPRO	Tonga	Oceania	Polynesia			28598	28598	19.37	30.9	49.8	5539.43	8836.78	14241.8					0.991558	0.945536	0.982684	2.91978	2654.34	4866.3	3760.32	3758	23	25.9198	8.23431	518.074	283.492	2.11368	137.688	27.9941	6.12062	380.385	255.498	2.04583	1.40319	512	28598	2.91978	2.91807	10.2097	23	80.4252	3760.32	51.8971	20.4043	151.439
WPRO	Tuvalu	Oceania	Polynesia			3615	3615	68	6	26	2458.2	216.9	939.9					0.440018	0.0232083	0.0648531	0.528079	480.072	880.132	680.102	0	3	3.52808	1.4922	85.3298	37.9849	0.433469	25.0258	3.02424	1.05873	60.304	34.9606	1.37948	1.40319	49	3615	0.528079	0	14.608	3	82.9876	680.102	50.757	23.9374	0
WPRO	Vanuatu	Oceania	Malenesia			117678	126321	56.78	14.08	29.14	71725.1	17786	36809.9					12.8388	1.9031	2.53989	17.2818	15710.7	28803	22256.8	22257	101	118.282	48.3638	3130.56	1495.54	15.4088	906.584	109.505	32.955	2223.98	1386.03	1.65408	1.40319	855	126321	17.2818	17.2818	13.6808	101	79.955	22256.8	51.7287	25.4271	893.964
WPRO	Vietnam	Asia	South-Eastern Asia			54995350	50567891	37.22	27.44	35.34	1.88214e+07	1.38758e+07	1.78707e+07					3369.03	1484.71	1233.08	6086.82	5.53347e+06	1.01447e+07	7.83908e+06	7839082	40342	46428.8	13320.3	949547	537592	4122.3	261337	56028.3	9198.01	688210	481564	2.33038	1.40319	271158	50567891	6086.82	6086.82	12.0369	40342	79.7779	7.83908e+06	49.8044	22.4664	303151
WPRO	Wallis and Futuna	Oceania	Polynesia			3104	4482	80	4	16	3585.6	179.28	717.12					0.641822	0.019183	0.0494813	0.710487	645.897	1184.14	915.021	915	4	4.71049											1.40319		4482	0.710487	0.710487	15.852	4	89.2459	915.021			0
WPRO TOTAL						9.53688e+08	895618926				2.30699e+08	2.40491e+08	4.2443e+08	52	284	0	0	41295.2	25732.6	29243.7	96245.1	8.74955e+07	1.60408e+08	1.23952e+08	124039391	714504	810749	372504	1.787e+07	8.86607e+06	73422.1	4.73123e+06	1.19452e+06	299082	1.31388e+07	7.67154e+06	1.40319	1.40319	16198581	895618926	96245.1	96312.9	10.7462	714504	79.7777	1.23952e+08	48.1695	18.28	4.61584e+06
ALL						3.49993e+09	3.09649e+09				8.00259e+08	6.66426e+08	1.4594e+09	11237	5590901	3775	3463829	143246	71307.6	100699	315039	2.86399e+08	5.25064e+08	5.46422e+08	124039391	2.59602e+06	2.91106e+06	1.21996e+06	6.60729e+07	3.31583e+07	311290	2.23382e+07	6.83793e+06	908660	4.37342e+07	2.63282e+07	1.5126	1.5126	84815577	3.09649e+09	315039	313773	10.1741	2.59602e+06	83.8375	4.05708e+08	49.7937	19.1556	1.56179e+07
ALL*							3.09649e+09																			2.59602e+06													84815577	3.09649e+09				2.59602e+06					1.56179e+07
																																								0
*GBD2019(IMF)
AFRICA						487529706	413260880							46	339	0	0				77273.1					253098	324808	94989.4	8.4169e+06	4.47064e+06	56074.3	3.90133e+06	934202	38915.1	4.51557e+06	3.53644e+06	3.61181	3.61181	2364496	413260880	77273.1		18.6984	253098	61.2441	9.23541e+07	52.9143	25.1607	3.80891e+06
AMERICAS						486852759	4.47337e+08							5250	0	0	0				24409.6					321679	346089	145156	7.90577e+06	4.21734e+06	34443	2.55677e+06	857755	110699	5.34843e+06	3.3593e+06	1.68883	1.68883	26944743	4.47337e+08	24409.6		5.45665	321679	71.9097	3.14333e+07	49.3282	17.9688	#VALUE!
ARAB STATES						51100592	50176014							0	0	0	0				3147.46					43471.2	46413	8704.72	770577	396803	5564.13	358439	68737.4	3140.59	412138	328065	3.90215	3.90215	1826834	50176014	3147.46		6.27284	43471.2	86.6375	3.78864e+06	52.0659	26.7698	152409
ASIA AND THE PACIFIC						1.97983e+09	1724960089							1871	2543085	0	0				184701					1.54409e+06	1.73543e+06	775394	4.0223e+07	1.96858e+07	189586	1.32795e+07	3.96787e+06	585808	2.69434e+07	1.57179e+07	1.4002	1.4002	29460800	1724960089	184701		10.7076	1.54409e+06	89.5143	2.46336e+08	49.1158	19.1624	9.41427e+06
EUROPE AND CENTRAL ASIA						4.38397e+08	409164179							4056	3047466	3775	3463829				20761.8					386781	407543	181013	8.00071e+06	4.01435e+06	22266.3	2.0241e+06	953815	158746	5.97661e+06	3.06054e+06	1.04954	1.04954	22370286	409164179	20761.8		5.07421	386781	94.5295	2.67387e+07	48.0676	18.3694	823007
ILO TOGETHER						3.44371e+09	3044898556							11223	5590890						310293					2.54912e+06	2.86028e+06	1.20526e+06	6.53169e+07	3.27849e+07	307934	2.21202e+07	6.78238e+06	897309	4.31962e+07	2.60023e+07	1.5123	1.04954	82967159	3044898556	310293			2.54912e+06		4.00651e+08	49.8088	19.1616	#VALUE!
EU28						2.48492e+08	232650023	127.25	677.45	1995.32	9.04171e+06	5.58686e+07	1.67739e+08	3236	2965076	3691	3362782	1484.12	2765.17	3219.82	7469.11	6.7901e+06	1.24485e+07	9.6193e+06	4.78354e+06	200495	207965	130436	4.68417e+06	2.20677e+06	7445.59	853094	508604	122990	3.83107e+06	1.69817e+06	0.796175	0.796175	17939213	232650023	3841.14	3841	56.5056	200495	2425.86	9.6193e+06	46.2678	17.3421	177650
EU31						2.55843e+08	240272337	135.92	734.68	2229.42	9.2271e+06	5.73883e+07	1.73656e+08	3269	2975019	3775	3463829	1514.53	2838.11	3332.24	7684.88	6.98626e+06	1.28081e+07	9.89719e+06	4.92489e+06	207042	214727	133482	4.82167e+06	2.28534e+06	7685.93	890693	534975	125796	3.93098e+06	1.75036e+06	0.802691	0.796175	19075701	240272337	3931.16	3931.02	61.7971	207042	2683.52	9.89719e+06	46.2818	17.3346	181855
[truncated: 171 more columns]

## Sheet: Regions total
Occupational accidents in 2021
			Occupational injuries reported to ILO		Global estimates of occupational accidents and fatal work-related diseases
					Fatal	Non-fatal (at least four days absence)
Region	Labour force	Total employment	Fatal	Non-fatal		Lower limit (0.11)	Upper limit (0.06)	Average	Fatal work-related diseases	Total mortality
High *	600072399	584848501	10257	3177014	16580	12321618	22589633	1.74556e+07	502307	521369
Afro	422623000	357027956	0	339	65805	59864480	109751546	84808013	198993	264844
Amro	309345399	272116940	0	0	19745	17952364	32912667	2.54325e+07	171037	190785
Emro	206806358	170721598	46	2308567	17923	13920909	25521667	19721288	149585	167507
Euro	182372545	168404678	802	8969	12993	9105147	16692769	12898958	180057	193288
Searo	825018295	647748638	80	95728	84414	76042508	139411264	107726886	674789	759203
Wpro	953688321	895618926	52	284	96313	87495503	160408422	1.23952e+08	714504	810817
Total	3499926317	3096487237	11237	5590901	313773	276702529	507287968	3.91995e+08	2591272	2907813
* For some of the countries in High region number of accidents with at least four days lost reported to Eurostat, ILO and Statistics Finland are used instead of estimated averages because the estimated averages were underestimations.
	Fatal
High	16580
Afro	65805
Amro	19745
Emro	17923
Euro	12993
Searo	84414
Wpro	96313
High	1.74556e+07
Afro	84808013
Amro	2.54325e+07
Emro	19721288
Euro	12898958
Searo	107726886
Wpro	1.23952e+08

## Sheet: Economic cost
Region	Total employment	Total DALY	Cancer death (%)	Circulatory disease death (%)	Injuries death (%)	Other deaths (%)	Total cost (million, USD)	Total Cost contribution to GDP loss (without depression + CVD)	Total Costs contribution to GDP loss (Including depression and CVD)
High	588081640	2.17863e+07	42.7%	29.8%	3.0%	24.4%	1.76733e+06	3.28	3.70464
Afro	357027956	2.97936e+07	13.7%	25.8%	25.1%	35.4%	150639	7.97	8.34488
Amro	272116940	1.42683e+07	30.8%	35.1%	9.4%	24.8%	215005	4.8	5.24345
Emro	170721598	1.5337e+07	17.5%	46.4%	10.7%	25.5%	120113	8.11	8.98361
Euro	165171539	1.30541e+07	43.8%	28.9%	7.8%	19.6%	215860	7.45	7.90336
Searo	647748638	4.48213e+07	15.8%	33.0%	11.1%	40.0%	285298	6.06	6.91955
Wpro	895618926	4.18132e+07	34.4%	31.7%	11.7%	22.2%	679385	4.23	4.66864
WORLD	3096487237	1.80874e+08	29.5%	30.6%	10.3%	29.5%	3.43363e+06	5.3	5.84126

## Sheet: Adjusted
WHO	Country	United Nation Country Classification (Geographical Region)	United Nation Country Classification (Geographical Sub-region)	EU28	Arab	Labour force	Total employment	Labour force by sector (%) Agriculture	Labour force by sector (%) Industry	Labour force by sector (%) Service	Labour force by sector Agriculture	Labour force by sector Industry	Labour force by sector Service	Occupational injuries in 2014 reported to ILO Fatal	Occupational injuries in 2014 reported to ILO Non-fatal	Accidents at work in 2014 reported to Eurostat Fatal	Accidents at work in 2014 reported to Eurostat Non-fatal	Global estimates of occupational accidents (Fatal) Agriculture	Global estimates of occupational accidents (Fatal) Industry	Global estimates of occupational accidents (Fatal) Service	Global estimates of occupational accidents (Fatal) Total	Global estimates of occupational accidents (At least four days absence) Lower limit (Eq. j) (0.14)	Global estimates of occupational accidents (At least four days absence) Upper limit (Eq. j) (0.08	Global estimates of occupational accidents (At least four days absence) Average	Fatal work-related diseases 2015	Total mortality	Deaths (All)	DALY (All)	YLD (All)	Deaths (Injury)	DALY (Injury)	YLD (Injury)	Deaths (Disease)	DALY (Disease)	YLD (Disease)	Disease Multiplier YLD/YLL (Country)	Disease Multiplier YLD/YLL (WHO Division)	Nominal GDP World Bank (Millions USD)	*Employment (for purpose of burden estimation)	Adjusted Employment	(1) Fatal Occupational Accidents	(1a) Fatal Occupational Accidents per 100,000 workers	(2) Fatal work-related Diseases	(2a) Fatal Work-related Diseases per 100,000 workers	(3) Non-fatal Occupational Accidents	(4) YLL-Injuries (Years per case)	(5) YLL-Diseases (Years per case)	(6) YLL-Fatal Injuries (Years)	(7) YLL-Fatal Diseases (Years)
AFRO	Algeria	Africa	Northern Africa			12199090	10240000	30.9	30.9	38.2	3164160	3164160	3911680					598.026	667.638	692.367	1958.03	1.39859e+06	2.44754e+06	1.92307e+06	6337.71	8295.74	1891.88	169243	98602.1	921.678	58399.4	11544.8	970.205	110844	87057.3	3.65997	4.53558	166839	10240000	10240000	1958.03	19.1214	6337.71	61.8917	1.92307e+06	50.8361	24.5168	99538.8	155380
AFRO	Angola	Africa	Middle Africa			8194739	7987000	85	7.5	7.5	6788950	599025	599025					1283.11	126.394	106.027	1515.53	1.08252e+06	1.89442e+06	1.48847e+06	4943.29	6458.82	1563.38	161157	106910	484.469	32601.5	7124.14	1078.91	128556	99786.1	3.46843	4.53558	102643	7987000	7987000	1515.53	18.975	4943.29	61.8917	1.48847e+06	52.5882	26.6656	79699.1	131816
AFRO	Benin	Africa	Western Africa				4322400	70	7	23	3025680	302568	994152					571.854	63.8418	175.965	811.66	579757	1.01458e+06	797166	2675.21	3486.87	757.772	81927.9	53630.3	321.296	22710.9	6054.38	436.476	59217	47575.9	4.08689	4.53558	8476	4322400	4322400	811.66	18.778	2675.21	61.8917	797166	51.8416	26.6707	42077.8	71349.5
AFRO	Botswana	Africa	Southern Africa			1107565	954100	29.9	15.2	54.9	285276	145023	523801					53.9171	30.5999	92.7128	177.23	126593	221537	174065	590.508	767.738	277.254	17759.6	8717.44	75.3563	4647.21	741.203	201.898	13112.4	7976.24	1.55295	4.53558	14391	954100	954100	177.23	18.5756	590.508	61.8917	174065	51.8338	25.4395	9186.49	15022.2
AFRO	Burkina Faso	Africa	Western Africa			8534755	7727100	90	3	7	6954390	231813	540897					1314.38	48.9125	95.7388	1459.03	1.04217e+06	1.82379e+06	1.43298e+06	4782.43	6241.46	1427.47	160853	95045.8	1172.83	83654.7	20979.8	254.642	77198.7	74066	23.6428	4.53558	11099	7727100	7727100	1459.03	18.882	4782.43	61.8917	1.43298e+06	53.4389	12.3024	77969.1	58835.5
AFRO	Burundi	Africa	Eastern Africa				4925600	93.6	2.3	4.1	4.61036e+06	113289	201950					871.358	23.9039	35.7451	931.007	665005	1.16376e+06	914382	3048.54	3979.54	806.532	92501.7	63134	335.645	23032.2	5623.38	470.887	69469.5	57510.6	4.80903	4.53558	3085	4925600	4925600	931.007	18.9014	3048.54	61.8917	914382	51.8668	25.3965	48288.3	77422.1
AFRO	Cameroon	Africa	Middle Africa				9464300	70	13	17	6625010	1230359	1608931					1252.13	259.606	284.781	1796.51	1.28322e+06	2.24564e+06	1.76443e+06	5857.61	7654.13	1601.97	159883	101917	686.174	49877.9	14815.1	915.792	110005	87101.9	3.80311	4.53558	29198	9464300	9464300	1796.51	18.982	5857.61	61.8917	1.76443e+06	51.099	25.0087	91800	146491
AFRO	Cape Verde	Africa	Western Africa			249428	218500	52	23	25	113620	50255	54625					21.4742	10.6038	9.66863	41.7466	29819	52183.3	41001.1	135.233	176.98	34.3368	3388.15	2143.25	15.3429	1084.07	273.292	18.9939	2304.08	1869.96	4.30743	4.53558	1630	218500	218500	41.7466	19.106	135.233	61.8917	41001.1	52.8438	22.8559	2206.05	3090.89
AFRO	Central African Republic	Africa	Middle Africa			2275125	2097300	84	3	13	1761732	62919	272649					332.967	13.2759	48.2589	394.502	281787	493128	387457	1298.05	1692.56	704.422	52971.6	31687.6	139.39	8720.87	1609.85	565.032	44250.7	30077.8	2.1222	4.53558	1503	2097300	2097300	394.502	18.81	1298.05	61.8917	387457	51.0153	25.0834	20125.6	32559.6
AFRO	Chad	Africa	Middle Africa			4969708	4776700	80	7	13	3821360	334369	620971					722.237	70.5519	109.912	902.701	644786	1.12838e+06	886581	2956.38	3859.08	825.343	100252	69313.1	357.542	27616.7	8860.59	467.801	72635.3	60452.5	4.96211	4.53558	10889	4776700	4776700	902.701	18.898	2956.38	61.8917	886581	52.4583	26.0427	47354.2	76992.2
AFRO	Comoros	Africa	Eastern Africa			271930	211700	80	6	14	169360	12702	29638					32.009	2.68012	5.24593	39.9351	28525.1	49918.9	39222	131.025	170.96	37.1231	4882.15	3523	16.197	1114.66	282.907	20.9261	3767.49	3240.09	6.14352	4.53558	624	211700	211700	39.9351	18.864	131.025	61.8917	39222	51.3527	25.2029	2050.77	3302.21
AFRO	Congo, Democratic Republic of the	Africa	Middle Africa			28769910	27572400	72	13	15	19852128	3584412	4135860					3752.05	756.311	732.047	5240.41	3.74315e+06	6.55051e+06	5.14683e+06	17065	22305.4	5998.66	593140	399246	1969.42	131040	32151.4	4029.24	462099	367095	3.86397	4.53558	35238	27572400	27572400	5240.41	19.006	17065	61.8917	5.14683e+06	50.2123	23.5788	263133	402372
AFRO	Congo, Republic of	Africa	Middle Africa			1867812	1675400	62	12	26	1038748	201048	435604					196.323	42.4211	77.1019	315.846	225605	394808	310206	1036.93	1352.78	350.326	31320	20232.1	102.478	6241.86	1106.61	247.849	25078.1	19125.5	3.21297	4.53558	8553	1675400	1675400	315.846	18.852	1036.93	61.8917	310206	50.1109	24.0171	15827.3	24904.1
AFRO	Côte d'Ivoire	Africa	Western Africa			8730328	7695500	68	8	24	5232940	615640	1846920					989.026	129.9	326.905	1445.83	1.03274e+06	1.80729e+06	1.42001e+06	4762.87	6208.7	1515.22	162385	106272	609.878	41880.7	10575.2	905.342	120504	95697	3.85766	4.53558	31753	7695500	7695500	1445.83	18.788	4762.87	61.8917	1.42001e+06	51.3308	27.4007	74215.6	130506
AFRO	Equatorial Guinea	Africa	Middle Africa			415791	372600	66	11	23	245916	40986	85698					46.4781	8.64805	15.1685	70.2947	50210.5	87868.4	69039.5	230.608	300.903	68.0787	6286.31	4033.01	21.7082	1434.43	329.645	46.3705	4851.88	3703.36	3.22447	4.53558	9398	372600	372600	70.2947	18.866	230.608	61.8917	69039.5	50.8923	24.7683	3577.46	5711.77
AFRO	Eritrea	Africa	Eastern Africa			2948911	2249900	80	10	10	1799920	224990	224990					340.185	47.4729	39.8232	427.481	305344	534351	419847	1392.5	1819.98	350.109	33988.8	20206.4	160.493	11766.4	3135.44	189.616	22222.3	17071	3.31389	4.53558	#N/A	2249900	2249900	427.481	19	1392.5	61.8917	419847	53.7778	27.1673	22989	37830.5
AFRO	Ethiopia	Africa	Eastern Africa			46397160	44117900	85	5	10	37500215	2205895	4411790					7087.54	465.444	780.887	8333.87	5.95277e+06	1.04173e+07	8.18505e+06	27305.3	35639.2	6027.48	759214	539131	2608.82	201099	61465.5	3418.66	558115	477665	5.93743	4.53558	61537	44117900	44117900	8333.87	18.89	27305.3	61.8917	8.18505e+06	53.5237	23.5326	446060	642564
AFRO	Gabon	Africa	Middle Africa			660175	407900	60	15	25	244740	61185	101975					46.2559	12.91	18.0496	77.2155	55153.9	96519.3	75836.6	252.456	329.672	114.418	9837.61	6458.86	32.9069	2004.77	416.482	81.5106	7832.84	6042.38	3.37475	4.53558	14340	407900	407900	77.2155	18.93	252.456	61.8917	75836.6	48.266	21.966	3726.88	5545.46
AFRO	Gambia	Africa	Western Africa			854717	558500	75	19	6	418875	106115	33510					79.1674	22.3903	5.93127	107.489	76777.8	134361	105569	345.665	453.154	104.406	12604.6	8588.89	55.1119	4261.64	1355.07	49.2938	8342.94	7233.82	6.52212	4.53558	851	558500	558500	107.489	19.246	345.665	61.8917	105569	52.7394	22.5002	5668.9	7777.54
AFRO	Ghana	Africa	Western Africa			11608560	10560000	44.7	14.4	40.9	4.72032e+06	1520640	4319040					892.14	320.855	764.47	1977.47	1.41248e+06	2.47183e+06	1.94215e+06	6535.76	8513.23	1564.69	166265	108113	741.659	51345.6	14654.2	823.031	114919	93458.6	4.35495	4.53558	37864	10560000	10560000	1977.47	18.726	6535.76	61.8917	1.94215e+06	49.4722	26.0747	97829.5	170418
AFRO	Guinea	Africa	Western Africa			4607793	4570200	76	10	14	3473352	457020	639828					656.464	96.4312	113.25	866.144	618675	1.08268e+06	850677	2828.57	3694.72	907.232	101152	67075.1	375.07	26953	7634.47	532.162	74199.5	59440.6	4.02745	4.53558	6699	4570200	4570200	866.144	18.952	2828.57	61.8917	850677	51.5063	27.7338	44611.9	78447
AFRO	Guinea-Bissau	Africa	Western Africa			717534	671979	82	4	14	551023	26879.2	94077.1					104.143	5.6715	16.6516	126.466	90333.2	158083	124208	415.899	542.366	146.43	15228.3	9773.53	55.3504	4011.18	1157.79	91.0791	11217.2	8615.74	3.31194	4.53558	1057	671979	671979	126.466	18.82	415.899	61.8917	124208	51.5514	28.5622	6519.53	11879
AFRO	Kenya	Africa	Eastern Africa			17478180	15773000	75	7	18	11829750	1104110	2839140					2235.82	232.967	502.528	2971.32	2.12237e+06	3.71415e+06	2.91826e+06	9762.17	12733.5	2264.84	311129	229696	1066.84	77488.4	24018.1	1198	233640	205678	7.35542	4.53558	63398	15773000	15773000	2971.32	18.838	9762.17	61.8917	2.91826e+06	50.1202	23.3412	148923	227861
AFRO	Lesotho	Africa	Southern Africa			965668	653800	86	7	7	562268	45766	45766					106.269	9.65663	8.10058	124.026	88589.9	155032	121811	404.648	528.674	422.648	23562.4	10967.6	89.1578	5210.3	497.193	333.49	18352.1	10470.4	1.32845	4.53558	2181	653800	653800	124.026	18.97	404.648	61.8917	121811	52.8626	23.6339	6556.32	9563.41
AFRO	Liberia	Africa	Western Africa			1564028	1475300	70	8	22	1032710	118024	324566					195.182	24.9031	57.4482	277.533	198238	346917	272577	913.088	1190.62	216.424	28809.3	20522.9	116.786	8484.1	2680.69	99.6381	20325.2	17842.2	7.18594	4.53558	2053	1475300	1475300	277.533	18.812	913.088	61.8917	272577	49.6926	24.9195	13791.4	22753.7
AFRO	Madagascar	Africa	Eastern Africa			11601930	11596000	82	3.4	14.6	9508720	394264	1693016					1797.15	83.1897	299.664	2180	1.55714e+06	2.725e+06	2.14107e+06	7176.96	9356.96	2625.87	262533	171657	855.246	64089.3	20353.9	1770.63	198443	151304	3.20968	4.53558	9981	11596000	11596000	2180	18.7996	7176.96	61.8917	2.14107e+06	51.1378	26.6232	111480	191074
AFRO	Malawi	Africa	Eastern Africa			7605775	6895700	90	3	7	6206130	206871	482699					1172.96	43.6498	85.4377	1302.05	930033	1.62756e+06	1.2788e+06	4267.86	5569.91	1036.36	127516	92310.1	478.836	34528.6	9957.86	557.52	92987.9	82352.3	7.74306	4.53558	6565	6895700	6895700	1302.05	18.882	4267.86	61.8917	1.2788e+06	51.3134	19.0767	66812.4	81416.7
AFRO	Mali	Africa	Western Africa				5433400	80	10	10	4346720	543340	543340					821.53	114.645	96.1712	1032.35	737390	1.29043e+06	1.01391e+06	3362.82	4395.17	863.96	93430.6	58722.2	356.997	26584.9	7601.16	506.964	66845.7	51121	3.25099	4.53558	13100	5433400	5433400	1032.35	19	3362.82	61.8917	1.01391e+06	53.1762	31.0175	54896.2	104306
AFRO	Mauritania	Africa	Western Africa			1251705	772500	50	2	48	386250	15450	370800					73.0012	3.25995	65.6316	141.893	101352	177366	139359	478.113	620.006	164.684	24123	17650.6	87.5461	6965.37	2472.62	77.1379	17157.6	15178	7.66692	4.53558	5442	772500	772500	141.893	18.368	478.113	61.8917	139359	51.3187	25.664	7281.76	12270.3
AFRO	Mauritius	Africa	Eastern Africa			631688	529900	9	30	61	47691	158970	323239					9.0136	33.5427	57.2133	99.7696	71264	124712	97988	327.964	427.734	88.3164	7235.35	4807.64	17.3549	1040.63	215.115	70.9615	6194.72	4592.53	2.86641	4.53558	11511	529900	529900	99.7696	18.828	327.964	61.8917	97988	47.5666	22.5783	4745.7	7404.87
AFRO	Mayotte	Africa	Eastern Africa				44560											0	0	0	0	0	0	0	27.5789	27.5789	#N/A	#N/A	#N/A	#N/A	#N/A	#N/A				#DIV/0!	4.53558	#N/A	44560	#N/A	0	0	27.5789	61.8917	0	#N/A	#DIV/0!	#N/A	#DIV/0!
AFRO	Mozambique	Africa	Eastern Africa			12195290	9107900	81	6	13	7377399	546474	1184027					1394.33	115.306	209.573	1719.21	1.22801e+06	2.14901e+06	1.68851e+06	5637.03	7356.24	1907.49	217105	153656	751.357	54105.8	15984	1156.13	163000	137672	5.4356	4.53558	14689	9107900	9107900	1719.21	18.876	5637.03	61.8917	1.68851e+06	50.7372	21.9074	87227.8	123493
AFRO	Namibia	Africa	Southern Africa			1035194	653000	32	14	54	208960	91420	352620					39.4934	19.2896	62.4137	121.197	86569.1	151496	119033	404.153	525.349	147.351	12661.9	7373.15	66.8998	4069.04	634.277	80.4516	8592.9	6738.87	3.6347	4.53558	11546	653000	653000	121.197	18.56	404.153	61.8917	119033	51.3419	23.0453	6222.48	9313.83
AFRO	Niger	Africa	Western Africa				5970400	90	6	4	5373360	358224	238816					1015.57	75.5853	42.2704	1133.42	809586	1.41678e+06	1.11318e+06	3695.18	4828.6	974.873	124356	86084.1	468.084	33618.8	9285.63	506.788	90737.5	76798.4	5.50958	4.53558	7143	5970400	5970400	1133.42	18.984	3695.18	61.8917	1.11318e+06	51.9847	27.5047	58920.5	101635
AFRO	Nigeria	Africa	Western Africa			56222810	53089000	70	10	20	37162300	5308900	10617800					7023.67	1120.18	1879.35	10023.2	7.15943e+06	12529004	9.84422e+06	32857.7	42880.9	6795.56	1.06548e+06	802679	3881.12	348371	154716	2914.43	717112	647963	9.3706	4.53558	481066	53089000	53089000	10023.2	18.88	32857.7	61.8917	9.84422e+06	49.8966	23.7262	500123	779588
AFRO	Réunion	Africa	Eastern Africa			380965	247700	13	12	75	32201	29724	185775	4	3516			6.08599	6.27176	32.8822	45.2399	32314.2	56549.9	44432.1	153.306	198.546	#N/A	#N/A	#N/A	#N/A	#N/A	#N/A				#DIV/0!	4.53558	#N/A	247700	#N/A	45.2399	18.264	153.306	61.8917	44432.1	#N/A	#DIV/0!	#N/A	#DIV/0!
AFRO	Rwanda	Africa	Eastern Africa			5864370	5492000	93	3	4	5107560	164760	219680					965.329	34.7644	38.8834	1038.98	742126	1.29872e+06	1.02042e+06	3399.09	4438.07	741.633	96574.3	69202.6	346.385	25596.5	7517.38	395.248	70977.8	61685.3	6.63814	4.53558	8096	5492000	5492000	1038.98	18.918	3399.09	61.8917	1.02042e+06	52.1936	23.5107	54227.9	79915
AFRO	Saint Helena, Ascension, and Tristan Da Cunha	Africa	Western Africa				2486	6	48	46	149.16	1193.28	1143.56					0.0281912	0.251782	0.20241	0.482383	344.56	602.979	473.769	1.53863	2.02101	#N/A	#N/A	#N/A	#N/A	#N/A	#N/A				#DIV/0!	4.53558	#N/A	2486	#N/A	0.482383	19.404	1.53863	61.8917	473.769	#N/A	#DIV/0!	#N/A	#DIV/0!
AFRO	Sao Tome and Principe	Africa	Middle Africa			66669.6	55400	54	6	40	29916	3324	22160					5.65412	0.701364	3.92232	10.2778	7341.29	12847.3	10094.3	34.288	44.5658	15.9973	1167.27	643.096	4.37128	314.392	87.1507	11.626	852.874	555.945	1.87232	4.53558	337	55400	55400	10.2778	18.552	34.288	61.8917	10094.3	51.985	25.54	534.292	875.717
AFRO	Senegal	Africa	Western Africa			6086055	4237400	77.5	6	16.5	3283985	254244	699171					620.673	53.6455	123.753	798.072	570051	997590	783821	2622.6	3420.67	997.526	104955	67065.1	446.678	33406.9	9745.29	550.848	71547.7	57319.8	4.0287	4.53558	13780	4237400	4237400	798.072	18.834	2622.6	61.8917	783821	52.9725	25.829	42275.9	67739.2
AFRO	Seychelles	Africa	Eastern Africa				39560	3	23	74	1186.8	9098.8	29274.4					0.224305	1.91985	5.18157	7.32572	5232.66	9157.15	7194.9	24.4843	31.8101	8.70466	571.319	359.626	0.499578	28.8531	5.48098	8.20508	542.465	354.145	1.88054	4.53558	1438	39560	39560	7.32572	18.518	24.4843	61.8917	7194.9	46.7837	22.9517	342.724	561.958
AFRO	Sierra Leone	Africa	Western Africa			2501242	2332800	61.1	5.5	33.4	1.42534e+06	128304	779155					269.389	27.0721	137.91	434.372	310266	542965	426615	1443.81	1878.18	413.266	46710.8	30457.5	188.236	13014.6	3335.88	225.031	33696.1	27121.6	4.12526	4.53558	4475	2332800	2332800	434.372	18.6202	1443.81	61.8917	426615	51.4182	29.2162	22334.6	42182.5
AFRO	South Africa	Africa	Southern Africa			19221400	15317000	16	18	66	2450720	2757060	10109220					463.186	581.74	1789.33	2834.26	2.02447e+06	3.54282e+06	2.78365e+06	9479.95	12314.2	5696.3	300806	141460	1123.44	62050.4	5577.9	4572.86	238755	135882	1.32087	4.53558	312798	15317000	15317000	2834.26	18.504	9479.95	61.8917	2.78365e+06	50.2674	22.4964	142471	213265
AFRO	Swaziland	Africa	Southern Africa			456723	300700	70	9	21	210490	27063	63147					39.7826	5.71029	11.177	56.6699	40478.5	70837.4	55658	186.108	242.778	139.773	7785.09	3424.44	30.4873	1762.57	128.364	109.286	6022.51	3296.07	1.20893	4.53558	4060	300700	300700	56.6699	18.846	186.108	61.8917	55658	53.6029	24.9479	3037.67	4643.01
AFRO	Tanzania, United Republic of	Africa	Eastern Africa			24836430	21160500	80	5	15	16928400	1058025	3174075					3199.47	223.243	561.811	3984.52	2.84609e+06	4.98065e+06	3.91337e+06	13096.6	17081.1	3279.09	358390	241635	1654.68	129990	44569.8	1624.41	228399	197065	6.28921	4.53558	44895	21160500	21160500	3984.52	18.83	13096.6	61.8917	3.91337e+06	51.6235	19.2894	205695	252626
AFRO	Togo	Africa	Western Africa			3283651	3056000	65	5	30	1986400	152800	916800					375.43	32.2408	162.274	569.944	407103	712430	559766	1891.41	2461.35	589.602	61925.9	38308.6	317.158	22277.9	5662.44	272.444	39648	32646.1	4.66251	4.53558	4003	3056000	3056000	569.944	18.65	1891.41	61.8917	559766	52.3887	25.7001	29858.6	48609.5
AFRO	Uganda	Africa	Eastern Africa			18420000	15953400	40	10	50	6381360	1595340	7976700					1206.08	336.617	1411.88	2954.57	2.11041e+06	3.69321e+06	2.90181e+06	9873.83	12828.4	2468.51	276888	188560	1030.36	74352.9	20196.5	1438.15	202535	168363	4.9269	4.53558	26369	15953400	15953400	2954.57	18.52	9873.83	61.8917	2.90181e+06	52.5606	23.7613	155294	234615
AFRO	Zambia	Africa	Eastern Africa			6185422	5766700	85	6	9	4901695	346002	519003					926.42	73.0064	91.8635	1091.29	779493	1.36411e+06	1.0718e+06	3569.11	4660.4	1236.85	115587	73934.8	399.263	26780.1	5810.02	837.591	88807.2	68124.7	3.29384	4.53558	21202	5766700	5766700	1091.29	18.924	3569.11	61.8917	1.0718e+06	52.5219	24.6928	57316.6	88131.4
AFRO	Zimbabwe	Africa	Eastern Africa			7513739	6265900	67	8	25	4198153	501272	1566475	106	5226			793.451	105.768	277.266	1176.49	840347	1.47061e+06	1.15548e+06	3878.07	5054.56	1340.33	97587.8	53528.5	444.22	29290.5	5568.58	896.105	68297.3	47959.9	2.35821	4.53558	13893	6265900	6265900	1176.49	18.776	3878.07	61.8917	1.15548e+06	53.4013	22.6953	62825.8	88014
AMRO	Anguilla	America	Caribbean			6049	5500	4	21	75	220	1155	4125					0.01914	0.12936	0.235125	0.383625	274.018	479.531	376.775	2.72524	3.10887	#N/A	#N/A	#N/A	#N/A	#N/A	#N/A				#DIV/0!	2.60435	#N/A	5500	#N/A	0.383625	6.975	2.72524	49.5499	376.775	#N/A	#DIV/0!	#N/A	#DIV/0!
AMRO	Antigua and Barbuda	America	Caribbean			39600	38500	7	11	82	2695	4235	31570					0.234465	0.47432	1.79949	2.50828	1791.62	3135.34	2463.48	19.0767	21.585	7.24905	578.84	348.055	3.48904	207.575	45.8621	3.76001	371.265	302.193	4.37503	2.60435	1297	38500	38500	2.50828	6.515	19.0767	49.5499	2463.48	46.3487	18.3702	116.255	350.443
AMRO	Argentina	America	South America			19463370	11047200	5	23	72	552360	2540856	7953984	427	421080			48.0553	284.576	453.377	786.008	561434	982510	771972	5473.88	6259.88	7845.14	398974	172903	2534.01	187576	67972.6	5311.13	211398	104931	0.98557	2.60435	548055	11047200	11047200	786.008	7.115	5473.88	49.5499	771972	47.1992	20.046	37099	109730
AMRO	Aruba	America	Caribbean			51610	46500	0.6	14.5	84.9	279	6742.5	39478.5					0.024273	0.75516	2.25027	3.02971	2164.08	3787.13	2975.61	23.0407	26.0704	#N/A	#N/A	#N/A	#N/A	#N/A	#N/A				#DIV/0!	2.60435	#N/A	46500	#N/A	3.02971	6.5155	23.0407	49.5499	2975.61	#N/A	#DIV/0!	#N/A	#DIV/0!
AMRO	Barbados	America	Caribbean			161909	124800	10	15	75	12480	18720	93600	2	639			1.08576	2.09664	5.3352	8.5176	6084	10647	8365.5	61.8383	70.3559	24.6776	1804.35	1051.34	11.2904	647.054	130.595	13.3872	1157.3	920.743	3.89233	2.60435	4451	124800	124800	8.5176	6.825	61.8383	49.5499	8365.5	45.7432	17.6702	389.623	1092.69
AMRO	Belize	America	Central America			148377	144900	10.2	18.1	71.7	14779.8	26226.9	103893					1.28584	2.93741	5.92192	10.1452	7246.55	12681.5	9964.01	71.7978	81.943	36.3883	2306.09	1090.44	12.712	737.27	82.3765	23.6763	1568.82	1008.07	1.79771	2.60435	1763	144900	144900	10.1452	7.0015	71.7978	49.5499	9964.01	51.5179	23.684	522.658	1700.46
AMRO	Bermuda	America	North America				33490	2	15	83	669.8	5023.5	27796.7					0.0582726	0.562632	1.58441	2.20532	1575.23	2756.65	2165.94	16.5943	18.7996	8.09828	348.458	151.791	1.69724	102.221	21.5203	6.40104	246.237	130.27	1.12335	2.60435	5574	33490	33490	2.20532	6.585	16.5943	49.5499	2165.94	47.5484	18.1168	104.859	300.635
AMRO	Bolivia	America	South America				5082300	32	20	48	1626336	1016460	2439504					141.491	113.844	139.052	394.386	281705	492983	387344	2518.27	2912.66	1119.9	91150.5	56092.9	489.525	29318.6	5461.44	630.379	61831.9	50631.4	4.52045	2.60435	33197	5082300	5082300	394.386	7.76	2518.27	49.5499	387344	48.7353	17.7679	19220.6	44744.5
AMRO	Brazil	America	South America			107589000	98620500	15.7	13.3	71	1.54834e+07	1.31165e+07	70020555					1347.06	1469.05	3991.17	6807.28	4.86234e+06	8.5091e+06	6.68572e+06	48866.4	55673.6	29742.1	1.90748e+06	991100	11020.3	655564	112387	18721.8	1.25192e+06	878713	2.35451	2.60435	1774725	98620500	98620500	6807.28	6.9025	48866.4	49.5499	6.68572e+06	49.2888	19.9342	335523	974111
AMRO	Cayman Islands	America	Caribbean			39000	37700	1.9	19.1	79	716.3	7200.7	29783					0.0623181	0.806478	1.69763	2.56643	1833.16	3208.03	2520.6	18.6803	21.2467	#N/A	#N/A	#N/A	#N/A	#N/A	#N/A				#DIV/0!	2.60435	#N/A	37700	#N/A	2.56643	6.8075	18.6803	49.5499	2520.6	#N/A	#DIV/0!	#N/A	#DIV/0!
AMRO	Chile	America	South America			8535068	8013700	3.9	32.9	63.2	312534	2.63651e+06	5.06466e+06					27.1905	295.289	288.686	611.165	436546	763956	600251	3970.78	4581.94	1853.97	107336	64688.1	366.662	28166.6	11300.8	1487.31	79169.5	53387.3	2.07071	2.60435	240216	8013700	8013700	611.165	7.6265	3970.78	49.5499	600251	45.9982	17.3348	28112.5	68832.5
AMRO	Colombia	America	South America			24128200	21250000	17	21	62	3612500	4462500	13175000		688.9			314.287	499.8	750.975	1565.06	1.1179e+06	1.95633e+06	1.53711e+06	10529.4	12094.4	5131.85	365985	220524	1916.14	112274	19825.2	3215.71	253711	200699	3.78588	2.60435	292080	21250000	21250000	1565.06	7.365	10529.4	49.5499	1.53711e+06	48.2474	16.4854	75510.2	173581
AMRO	Costa Rica	America	Central America			2400173	2064400	14	22	64	289016	454168	1321216					25.1444	50.8668	75.3093	151.321	108086	189151	148618	1022.91	1174.23	436.386	31829.7	17386.1	239.311	13577.9	2017.45	197.075	18251.7	15368.7	5.33065	2.60435	51107	2064400	2064400	151.321	7.33	1022.91	49.5499	148618	48.3074	14.6293	7309.9	14964.4
AMRO	Cuba	America	Caribbean			5348437	5152900	18	10	72	927522	515290	3710088					80.6944	57.7125	211.475	349.882	249916	437352	343634	2553.26	2903.14	2284.83	110439	45267.9	1035.82	59936.3	13361.3	1249.01	50503.1	31906.5	1.71572	2.60435	77150	5152900	5152900	349.882	6.79	2553.26	49.5499	343634	44.9642	14.8891	15732.2	38015.6
AMRO	Dominica	America	Caribbean			25000	24800	40	32	28	9920	7936	6944					0.86304	0.888832	0.395808	2.14768	1534.06	2684.6	2109.33	12.2884	14.4361	7.79888	511.406	272.634	2.61882	152.808	27.8118	5.18005	358.598	244.823	2.15181	2.60435	538	24800	24800	2.14768	8.66	12.2884	49.5499	2109.33	47.73	21.964	102.509	269.902
AMRO	Dominican Republic	America	Caribbean			4749130	4173500	14.4	20.8	64.8	600984	868088	2704428					52.2856	97.2259	154.152	303.664	216903	379580	298241	2067.96	2371.63	1214.42	82297.2	36437.2	921.384	53516.1	7728.55	293.033	28781.1	28708.6	396.019	2.60435	67103	4173500	4173500	303.664	7.276	2067.96	49.5499	298241	49.6943	0.247389	15090.4	511.591
AMRO	Ecuador	America	South America			7538674	6921100	27.8	17.8	54.4	1.92407e+06	1.23196e+06	3.76508e+06					167.394	137.979	214.609	519.982	371416	649978	510697	3429.4	3949.38	1469.22	103141	58267.2	634.259	35616.7	4959.66	834.965	67523.8	53307.5	3.74974	2.60435	100872	6921100	6921100	519.982	7.513	3429.4	49.5499	510697	48.3353	17.0262	25133.5	58389.8
AMRO	El Salvador	America	Central America			2790108	2597100	21	20	59	545391	519420	1532289					47.449	58.175	87.3405	192.965	137832	241206	189519	1286.86	1479.82	446.378	37198	21725.7	224.201	12241.1	1205.98	222.177	24956.9	20519.7	4.62453	2.60435	25850	2597100	2597100	192.965	7.43	1286.86	49.5499	189519	49.2199	19.9712	9497.69	25700.2
AMRO	Falkland Islands (Malvinas)	America	South America				1944	95	2	3	1846.8	38.88	58.32					0.160672	0.00435456	0.00332424	0.16835	120.25	210.438	165.344	0.96325	1.1316	#N/A	#N/A	#N/A	#N/A	#N/A	#N/A				#DIV/0!	2.60435	#N/A	1944	#N/A	0.16835	8.66	0.96325	49.5499	165.344	#N/A	#DIV/0!	#N/A	#DIV/0!
AMRO	Faroe Islands	Europe	Northern Europe			34710	27000	10.7	18.9	70.4	2889	5103	19008					0.225342	0.193914	0.28512	0.704376	503.126	782.64	642.883	24.0431	24.7474	#N/A	#N/A	#N/A	#N/A	#N/A	#N/A				#DIV/0!	2.60435	#N/A	27000	#N/A	0.704376	2.6088	24.0431	89.0484	642.883	#N/A	#DIV/0!	#N/A	#DIV/0!
AMRO	French Guiana	America	South America			102296	72900	18	21	61	13122	15309	44469	0				1.14161	1.71461	2.53473	5.39095	3850.68	6738.69	5294.69	36.1219	41.5128	#N/A	#N/A	#N/A	#N/A	#N/A	#N/A				#DIV/0!	2.60435	#N/A	72900	#N/A	5.39095	7.395	36.1219	49.5499	5294.69	#N/A	#DIV/0!	#N/A	#DIV/0!
AMRO	Grenada	America	Caribbean			59900	47580	11	20	69	5233.8	9516	32830.2					0.455341	1.06579	1.87132	3.39245	2423.18	4240.57	3331.87	23.5758	26.9683	11.8285	731.705	349.186	3.92745	226.645	28.4834	7.9011	505.06	320.703	1.73957	2.60435	978	47580	47580	3.39245	7.13	23.5758	49.5499	3331.87	50.4554	23.3331	171.168	550.098
AMRO	Guadeloupe	America	Caribbean			215923	124000	7	5	88	8680	6200	109120	6	1200			0.75516	0.6944	6.21984	7.6694	5478.14	9586.75	7532.45	61.4419	69.1113	#N/A	#N/A	#N/A	#N/A	#N/A	#N/A				#DIV/0!	2.60435	#N/A	124000	#N/A	7.6694	6.185	61.4419	49.5499	7532.45	#N/A	#DIV/0!	#N/A	#DIV/0!
AMRO	Guatemala	America	Central America			6497930	6132000	31.2	14.4	54.4	1913184	883008	3335808					166.447	98.8969	190.141	455.485	325346	569356	447351	3038.4	3493.88	1020.34	100308	61761.7	556.833	32537	3668.31	463.506	67771	58093.4	6.00287	2.60435	63794	6132000	6132000	455.485	7.428	3038.4	49.5499	447351	51.8444	20.8791	23614.4	63439.2
AMRO	Guyana	America	South America			325058	239600	22.2	25.4	52.4	53191.2	60858.4	125550					4.62763	6.81614	7.15637	18.6001	13285.8	23250.2	18268	118.722	137.322	56.6751	4678.19	2630.89	25.494	1411.63	169.518	31.181	3266.55	2461.37	3.05692	2.60435	3166	239600	239600	18.6001	7.763	118.722	49.5499	18268	48.7219	25.8227	906.234	3065.71
AMRO	Haiti	America	Caribbean			4555575	4284400	38.1	11.5	50.4	1.63236e+06	492706	2.15934e+06					142.015	55.1831	123.082	320.28	228772	400350	314561	2122.92	2443.2	1019.27	82159.9	47481.1	380.242	21635	2811.49	639.028	60524.8	44669.6	2.81735	2.60435	8877	4284400	4284400	320.28	7.4755	2122.92	49.5499	314561	49.5041	24.8114	15855.2	52672.5
AMRO	Honduras	America	Central America			3385572	3381200	39.2	20.9	39.9	1.32543e+06	706671	1.3491e+06					115.312	79.1471	76.8986	271.358	193827	339198	266513	1675.38	1946.74	651.667	52023.1	30978.5	255.374	14702.8	1606.7	396.294	37320.4	29371.8	3.69525	2.60435	20152	3381200	3381200	271.358	8.0255	1675.38	49.5499	266513	51.2819	20.0572	13915.8	33603.5
AMRO	Jamaica	America	Caribbean			1294078	1128200	6.6	21.2	72.2	74461.2	239178	814560					6.47812	26.788	46.4299	79.696	56925.7	99620.1	78272.9	559.022	638.718	357.383	20809.2	11282.4	99.0196	5899.34	1266.56	258.363	14909.8	10015.9	2.04659	2.60435	14006	1128200	1128200	79.696	7.064	559.022	49.5499	78272.9	46.7865	18.9421	3728.7	10589
AMRO	Martinique	America	Caribbean			171422	130800	10	17	73	13080	22236	95484					1.13796	2.49043	5.44259	9.07098	6479.27	11338.7	8909	64.8113	73.8822	#N/A	#N/A	#N/A	#N/A	#N/A	#N/A				#DIV/0!	2.60435	#N/A	130800	#N/A	9.07098	6.935	64.8113	49.5499	8909	#N/A	#DIV/0!	#N/A	#DIV/0!
AMRO	Mexico	America	Central America			53748490	47372700	13.4	24.1	62.5	6.34794e+06	1.14168e+07	2.96079e+07	1330	527844			552.271	1278.68	1687.65	3518.61	2.51329e+06	4.39826e+06	3.45578e+06	23473.1	26991.7	13500.5	855657	427195	6093.43	334472	34172.3	7407.06	521185	393023	3.0666	2.60435	1144331	47372700	47372700	3518.61	7.4275	23473.1	49.5499	3.45578e+06	49.2825	17.3027	173406	406149
AMRO	Montserrat	America	Caribbean				4521	4	6	90	180.84	271.26	4068.9					0.0157331	0.0303811	0.231927	0.278041	198.601	347.552	273.076	2.24015	2.51819	#N/A	#N/A	#N/A	#N/A	#N/A	#N/A				#DIV/0!	2.60435	#N/A	4521	#N/A	0.278041	6.15	2.24015	49.5499	273.076	#N/A	#DIV/0!	#N/A	#DIV/0!
AMRO	Netherlands Antilles	America	North America			105593	62000	1.1	17.6	81.3	682	10912	50406					0.059334	1.22214	2.87314	4.15462	2967.59	5193.27	4080.43	30.7209	34.8756	#N/A	#N/A	#N/A	#N/A	#N/A	#N/A				#DIV/0!	2.60435	#N/A	62000	#N/A	4.15462	6.701	30.7209	49.5499	4080.43	#N/A	#DIV/0!	#N/A	#DIV/0!
AMRO	Nicaragua	America	Central America			2650643	2525100	32	18	50	808032	454518	1262550					70.2988	50.906	71.9654	193.17	137979	241463	189721	1251.18	1444.35	514.252	41337.3	22098.1	369.485	21345.8	2769.8	144.766	19991.4	19328.3	29.1476	2.60435	12693	2525100	2525100	193.17	7.65	1251.18	49.5499	189721	50.2754	4.58061	9711.7	5731.18
AMRO	Panama	America	Central America			1791921	1695400	17	18.6	64.4	288218	315344	1.09184e+06	21	32			25.075	35.3186	62.2347	122.628	87591.6	153285	120438	840.069	962.697	351.585	26108.5	15324.1	161.085	9268.82	1478.04	190.5	16839.7	13846.1	4.62521	2.60435	52132	1695400	1695400	122.628	7.233	840.069	49.5499	120438	48.3644	15.7145	5930.85	13201.2
AMRO	Paraguay	America	South America			3409863	3178900	26.5	18.5	55	842408	588096	1748395					73.2895	65.8668	99.6585	238.815	170582	298519	234550	1575.14	1813.96	722.561	53376.8	31815.6	226.046	13609.2	2136.72	496.515	39767.6	29678.9	2.94179	2.60435	27623	3178900	3178900	238.815	7.5125	1575.14	49.5499	234550	50.7528	20.319	12120.5	32005.4
AMRO	Peru	America	South America			16716360	16640000	25.8	17.4	56.8	4293120	2895360	9451520	124	14737			373.501	324.28	538.737	1236.52	883227	1545648	1.21444e+06	8245.1	9481.62	2618.24	224463	140991	1193.23	70777.9	13388.8	1425.01	153685	127602	4.89221	2.60435	192084	16640000	16640000	1236.52	7.431	8245.1	49.5499	1.21444e+06	48.0956	18.3036	59471.1	150915
AMRO	Puerto Rico	America	Caribbean			1356681	981100	2.1	19	79.1	20603.1	186409	776050					1.79247	20.8778	44.2349	66.9051	47789.4	83631.4	65710.4	486.134	553.039	211.056	14603.8	8319.58	97.316	5863.56	1288.94	113.74	8740.25	7030.64	4.1124	2.60435	103135	981100	981100	66.9051	6.8194	486.134	49.5499	65710.4	47.0078	15.0309	3145.07	7307.04
AMRO	Saint Kitts and Nevis	America	Caribbean			18170	18170	46	24	30	8358.2	4360.8	5451					0.727163	0.48841	0.310707	1.52628	1090.2	1907.85	1499.03	9.00322	10.5295	#N/A	#N/A	#N/A	#N/A	#N/A	#N/A				#DIV/0!	2.60435	#N/A	18170	#N/A	1.52628	8.4	9.00322	49.5499	1499.03	#N/A	#DIV/0!	#N/A	#DIV/0!
AMRO	Saint Lucia	America	Caribbean			97557	77300	21.7	24.7	53.6	16774.1	19093.1	41432.8					1.45935	2.13843	2.36167	5.95944	4256.75	7449.3	5853.02	38.3021	44.2615	18.2347	1330.56	760.858	7.58147	441.049	77.9917	10.6532	889.506	682.866	3.30462	2.60435	#N/A	77300	77300	5.95944	7.7095	38.3021	49.5499	5853.02	47.8875	19.397	285.383	742.944
AMRO	Saint Pierre and Miquelon	America	North America			3194	3194	18	41	41	574.92	1309.54	1309.54					0.050018	0.146668	0.0746438	0.27133	193.807	339.163	266.485	1.58262	1.85395	#N/A	#N/A	#N/A	#N/A	#N/A	#N/A				#DIV/0!	2.60435	#N/A	3194	#N/A	0.27133	8.495	1.58262	49.5499	266.485	#N/A	#DIV/0!	#N/A	#DIV/0!
AMRO	Saint Vincent and the Grenadines	America	Caribbean			55110.4	44200	26	17	57	11492	7514	25194					0.999804	0.841568	1.43606	3.27743	2341.02	4096.79	3218.9	21.9011	25.1785	10.3031	713.588	372.07	4.04242	235.676	38.6973	6.26066	477.912	333.373	2.30645	2.60435	#N/A	44200	44200	3.27743	7.415	21.9011	49.5499	3218.9	48.7279	23.0869	159.702	505.628
AMRO	Suriname	America	South America			217765	144000	11.2	19.5	69.3	16128	28080	99792					1.40314	3.14496	5.68814	10.2362	7311.6	12795.3	10053.4	71.3519	81.5881	41.8217	3012.04	1640.42	15.9289	897.466	129.134	25.8928	2114.57	1511.29	2.50511	2.60435	4878	144000	144000	10.2362	7.1085	71.3519	49.5499	10053.4	48.2351	23.2993	493.746	1662.45
AMRO	Trinidad and Tobago	America	Caribbean			719534	636800	3.6	33.5	62.9	22924.8	213328	400547	6				1.99446	23.8927	22.8312	48.7184	34798.8	60898	47848.4	315.534	364.252	106.2	7529.55	4294.34	30.6333	1777.45	300.907	75.5665	5752.09	3993.43	2.27073	2.60435	27806	636800	636800	48.7184	7.6505	315.534	49.5499	47848.4	48.2007	23.273	2348.26	7343.42
AMRO	Turks and Caicos Islands	America	Caribbean			4848	4848	20	23.7	56.3	969.6	1148.98	2729.42					0.0843552	0.128685	0.155577	0.368618	263.298	460.772	362.035	2.40218	2.7708	#N/A	#N/A	#N/A	#N/A	#N/A	#N/A				#DIV/0!	2.60435	#N/A	4848	#N/A	0.368618	7.6035	2.40218	49.5499	362.035	#N/A	#DIV/0!	#N/A	#DIV/0!
AMRO	Uruguay	America	South America			1765146	1655400	13	14	73	215202	231756	1208442					18.7226	25.9567	68.8812	113.56	81114.6	141951	111533	820.249	933.809	681.454	27031.6	11823	67.4304	4734.75	1587.57	614.024	22296.8	10235.4	0.848607	2.60435	53443	1655400	1655400	113.56	6.86	820.249	49.5499	111533	46.673	19.6433	5300.21	16112.4
AMRO	Venezuela, Bolivarian Rep. of	America	South America			14798730	13189800	7.3	21.8	70.9	962855	2.87538e+06	9.35157e+06					83.7684	322.042	533.039	938.85	670607	1.17356e+06	922085	6535.53	7474.38	3435.51	221046	115880	1188.86	69341.3	11493.7	2246.65	151705	104387	2.20605	2.60435	371337	13189800	13189800	938.85	7.118	6535.53	49.5499	922085	48.6581	21.0618	45682.6	137650
EMRO	Afghanistan	Asia	Southern Asia			9701051	8.3113e+06	78.6	5.7	15.7	6.53268e+06	473744	1.30487e+06					849.249	70.5879	160.5	1080.34	771669	1.35042e+06	1.06104e+06	6793.52	7873.85	2601.73	189892	99831.2	708.584	42843.4	5152.81	1893.15	147049	94678.4	1.80786	2.41701	19199	8.3113e+06	8.3113e+06	1080.34	12.9984	6793.52	81.7383	1.06104e+06	53.1913	27.6632	57464.5	187931
EMRO	Djibouti	Africa	Eastern Africa			329277	135800	77	9	14	104566	12222	19012					13.5936	1.82108	2.33848	17.7531	12680.8	22191.4	17436.1	111.001	128.754	43.4939	5504.8	3845.85	18.0249	1387.4	434.99	25.469	4117.4	3410.86	4.82757	2.41701	1589	135800	135800	17.7531	13.073	111.001	81.7383	17436.1	52.8386	27.7411	938.05	3079.28
EMRO	Egypt	Africa	Northern Africa			29693230	23985800	29.2	23.5	47.3	7.00385e+06	5636663	1.13453e+07	210	16692			910.501	839.863	1395.47	3145.83	2.24702e+06	3.93229e+06	3.08966e+06	19605.6	22751.4	4854.83	469499	299046	1876.27	128184	33844	2978.56	341316	265202	3.48427	2.41701	330779	23985800	23985800	3145.83	13.1154	19605.6	81.7383	3.08966e+06	50.2804	25.5539	158174	501000
EMRO	Iran, Islamic Rep. Of	Asia	Southern Asia			27597270	21245400	16.3	35.1	48.6	3.463e+06	7.45714e+06	1.03253e+07					450.19	1111.11	1270.01	2831.31	2.02236e+06	3.53914e+06	2.78075e+06	17365.6	20196.9	5731.19	424155	234524	2058.49	121113	18144.5	3672.7	303042	216379	2.49681	2.41701	425326	21245400	21245400	2831.31	13.3267	17365.6	81.7383	2.78075e+06	50.0214	23.5964	141626	409766
EMRO	Iraq	Asia	Western Asia		Y	8737189	7381100	21.6	18.7	59.7	1.59432e+06	1.38027e+06	4.40652e+06					207.261	205.66	542.002	954.922	682087	1.19365e+06	937870	6033.19	6988.11	1958.68	146847	79751.2	667.665	43665.3	8702.45	1291.02	103181	71048.7	2.2111	2.41701	168607	7381100	7381100	954.922	12.9374	6033.19	81.7383	937870	52.3659	24.8894	50005.3	150163
EMRO	Jordan	Asia	Western Asia		Y	1861067	1672600	2	20	78	33452	334520	1304628					4.34876	49.8435	160.469	214.661	153330	268327	210828	1367.16	1581.82	333.637	25897.6	14238.1	132.542	9400.96	2550.05	201.095	16496.6	11688	2.43065	2.41701	37517	1672600	1672600	214.661	12.834	1367.16	81.7383	210828	51.6885	23.9121	11095.5	32691.5
EMRO	Lebanon	Asia	Western Asia		Y	1628000	1446173	12	23	65	173541	332620	940012					22.5603	49.5603	115.622	187.742	134102	234678	184390	1182.08	1369.82	544.624	30379	14925	137.005	10871.4	4247.5	407.619	19507.6	10677.5	1.20922	2.41701	47103	1446173	1446173	187.742	12.982	1182.08	81.7383	184390	48.3479	21.6626	9076.94	25606.9
EMRO	Libyan Arab Jamahiriya	Africa	Northern Africa			1193000	805800	17	23	60	136986	185334	483480					17.8082	27.6148	59.468	104.891	74922.1	131114	103018	658.647	763.538	646.663	40967.1	21316.1	173.211	10242.8	1668.6	473.452	30724.3	19647.5	1.77376	2.41701	29153	805800	805800	104.891	13.017	658.647	81.7383	103018	49.5013	23.3958	5192.24	15409.6
EMRO	Morocco	Africa	Northern Africa			12134700	10697100	39.1	20.3	40.6	4.18257e+06	2.17151e+06	4.34302e+06					543.734	323.555	534.192	1401.48	1.00106e+06	1.75185e+06	1.37645e+06	8743.63	10145.1	3254.82	268149	167358	899.468	61007	16505.2	2355.35	207142	150853	2.67998	2.41701	100360	10697100	10697100	1401.48	13.1015	8743.63	81.7383	1.37645e+06	49.4757	23.8983	69339.3	208958
EMRO	Oman	Asia	Western Asia		Y	1349041	1099200	5.2	36.9	57.9	57158.4	405605	636437					7.43059	60.4351	78.2817	146.147	104391	182684	143538	898.468	1044.62	248.514	23155.3	12676.7	154.171	9313.72	1211.22	94.3431	13841.5	11465.5	4.82543	2.41701	70255	1099200	1099200	146.147	13.2958	898.468	81.7383	143538	52.5552	25.1853	7680.81	22628.1
EMRO	Pakistan	Asia	Southern Asia			67076050	56520000	43.7	22.4	33.9	24699240	12660480	19160280					3210.9	1886.41	2356.71	7454.03	5.32431e+06	9.31753e+06	7.32092e+06	46198.5	53652.5	21368.5	1.57e+06	874466	6605.71	433936	94223.4	14762.8	1.13606e+06	780242	2.19279	2.41701	269971	56520000	56520000	7454.03	13.1883	46198.5	81.7383	7.32092e+06	51.4271	24.1026	383339	1.1135e+06
EMRO	Somalia	Africa	Eastern Africa			3240038	2801300	76	8	16	2128988	224104	448208					276.768	33.3915	55.1296	365.29	260921	456612	358766	2289.74	2655.03	599.055	66910.3	43890.5	228.075	15681.2	3598.9	370.979	51229.1	40291.6	3.68381	2.41701	5953	2801300	2801300	365.29	13.04	2289.74	81.7383	358766	52.9751	29.4827	19351.2	67507.7
EMRO	Sudan, The Republic of	Africa	Northern Africa			11920000	9694700	80	7	13	7755760	678629	1260311					1008.25	101.116	155.018	1264.38	903131	1.58048e+06	1.2418e+06	7924.29	9188.67	2519.76	226496	140259	899.405	57017.5	11457.7	1620.36	169478	128801	3.16643	2.41701	84067	9694700	9694700	1264.38	13.042	7924.29	81.7383	1.2418e+06	50.6556	25.1038	64048	198930
EMRO	Syrian Arab Republic	Asia	Western Asia		Y	6186778	4337500	17	16	67	737375	694000	2906125					95.8588	103.406	357.453	556.718	397656	695898	546777	3545.4	4102.12	784.746	72752.2	43167.7	372.663	26486.5	7265.47	412.083	46265.7	35902.3	3.46431	2.41701	#N/A	4337500	4337500	556.718	12.835	3545.4	81.7383	546777	51.5776	25.1489	28714.2	89163
EMRO	Tunisia	Africa	Middle Africa			4068836	3294400	14.8	33.2	52	487571	1.09374e+06	1713088					63.3843	162.967	210.71	437.061	312187	546327	429257	2692.79	3129.85	1860.91	100480	43956	591.828	39351.2	10644.9	1269.08	61129.2	33311.1	1.19747	2.41701	43015	3294400	3294400	437.061	13.2668	2692.79	81.7383	429257	48.5045	21.9198	21199.4	59025.5
EMRO	West Bank & Gaza Strip	Asia	Western Asia		Y	1120729	756200	16.1	28.4	55.5	121748	214761	419691					15.8273	31.9994	51.622	99.4486	71034.7	124311	97672.8	618.105	717.554	208.156	17035.8	9561	79.1595	5561.13	1415.71	128.997	11474.7	8145.29	2.44649	2.41701	12677	756200	756200	99.4486	13.1511	618.105	81.7383	97672.8	52.368	25.8098	5207.92	15953.2
EMRO	Yemen	Asia	Western Asia		Y	7614817	6403700	5.2	36.9	57.9	332992	2.36297e+06	3.70774e+06					43.289	352.082	456.052	851.423	608159	1.06428e+06	836219	5234.28	6085.7	1674.77	139822	77482.9	647.953	41606.4	6756.76	1026.82	98215.9	70726.2	2.57282	2.41701	35955	6403700	6403700	851.423	13.2958	5234.28	81.7383	836219	53.7842	26.7717	45793.1	140130
EURO	Albania	Europe	Southern Europe			1550679	1.0371e+06	41.8	11.4	46.8	433508	118229	485363					73.6963	15.8427	16.9877	106.527	76090.5	133158	104624	1062.11	1168.63	277.767	29834.1	22405.9	82.6881	6940.12	3008.41	195.079	22893.9	19397.5	5.54782	2.52183	11456	1.0371e+06	1.0371e+06	106.527	10.2716	1062.11	102.411	104624	47.5487	17.9231	5065.21	19036.3
EURO	Armenia	Asia	Western Asia			1486252	1133500	39	17	44	442065	192695	498740					75.151	25.8211	17.4559	118.428	84591.5	148035	116313	1160.83	1279.26	590.556	34264.8	18920.2	149.04	11390.9	4648.89	441.516	22873.9	14271.3	1.65897	2.52183	10561	1133500	1133500	118.428	10.448	1160.83	102.411	116313	45.2361	19.4841	5357.23	22617.7
EURO	Azerbaijan	Asia	Western Asia			5015316	4602900	38.3	12.1	49.6	1.76291e+06	556951	2.28304e+06	88	181			299.695	74.6314	79.9063	454.233	324452	567791	446121	4713.88	5168.11	1338.8	111801	60208.4	1236.04	96025.8	36987.9	102.752	15775.3	23220.5	-3.11885	2.52183	53047	4602900	4602900	454.233	9.8684	4713.88	102.411	446121	47.7636	-72.4578	21695.8	-341557
EURO	Belarus	Europe	Eastern Europe			4546000	4550500	9.3	32.7	58	423196	1.48801e+06	2639290	107	1726			71.9434	199.394	92.3752	363.712	259795	454640	357218	4660.22	5023.93	1029.04	70525.1	39567.7	286.028	18464	5073.23	743.015	52061.1	34494.5	1.96363	2.52183	54609	4550500	4550500	363.712	7.9928	4660.22	102.411	357218	46.8161	23.6424	17027.6	110179
EURO	Bosnia and Herzegovina	Europe	Southern Europe			1489352	812000	19	30	51	154280	243600	414120					26.2276	32.6424	14.4942	73.3642	52403	91705.3	72054.1	831.578	904.942	271.479	24687.2	17124.4	81.6405	6885.14	3067.04	189.839	17802	14057.4	3.75401	2.52183	15995	812000	812000	73.3642	9.035	831.578	102.411	72054.1	46.7672	19.7254	3431.04	16403.2
EURO	Bulgaria	Europe	Eastern Europe	Y		3420262	2981400	7	30.1	62.9	208698	897401	1.8753e+06	115	2289	110	1772				115	82142.9	143750	112946	3053.28	3168.28	537.781	50378.9	33504.2	187.623	15359.7	6831.78	350.158	35019.3	26672.4	3.19551	2.52183	48953	2981400	2981400	115	3.85725	3053.28	102.411	112946	45.4521	23.8373	5226.99	72782.2
EURO	Croatia	Europe	Southern Europe	Y		1960869	1565700	1.9	27.6	70.5	29748.3	432133	1.10382e+06	36	13785	22	8999				36	25714.3	45000	35357.1	1603.45	1639.45	723.177	35270.6	18877.9	111.666	8923.73	3823.21	611.511	26346.9	15054.7	1.33321	2.52183	48732	1565700	1565700	36	2.29929	1603.45	102.411	35357.1	45.6767	18.4659	1644.36	29609.2
EURO	Czech Republic	Europe	Eastern Europe	Y		5371424	4974300	2.6	37.4	60	129332	1.86039e+06	2984580		45058	101	36622				101	72142.9	126250	99196.4	5094.24	5195.24	1043.57	74364.9	47012.3	274.82	21895.5	9400.74	768.746	52469.4	37611.5	2.53142	2.52183	181811	4974300	4974300	101	2.03044	5094.24	102.411	99196.4	45.4652	19.3274	4591.99	98458.5
EURO	Estonia	Europe	Northern Europe	Y		700424	624800	3.9	28.4	67.7	24367.2	177443	422990	16	4619	13	5393				16	11428.6	20000	15714.3	639.865	655.865	115.742	8575.31	5513.15	37.1494	2621.45	960.219	78.5928	5953.85	4552.93	3.24996	2.52183	22691	624800	624800	16	2.56082	639.865	102.411	15714.3	44.7177	17.825	715.483	11405.6
EURO	Georgia	Asia	Western Asia			2312198	1745300	55.6	8.9	35.5	970387	155332	619582					164.966	20.8144	21.6854	207.466	148190	259332	203761	1787.38	1994.85	764.283	49479.6	29527.2	206.19	13458.4	4800.05	558.093	36021.3	24727.1	2.18938	2.52183	13965	1745300	1745300	207.466	11.8871	1787.38	102.411	203761	41.9919	20.237	8711.87	36171.2
EURO	Gibraltar	Europe	Southern Europe			22910	22910	0	40	60	0	9164	13746					0	1.22798	0.48111	1.70909	1220.78	2136.36	1678.57	23.4624	25.1715	#N/A	#N/A	#N/A	#N/A	#N/A	#N/A				#DIV/0!	2.52183	#N/A	22910	#N/A	1.70909	7.46	23.4624	102.411	1678.57	#N/A	#DIV/0!	#N/A	#DIV/0!
EURO	Hungary	Europe	Eastern Europe	Y		4295107	4100800	7.1	29.7	63.2	291157	1.21794e+06	2.59171e+06	78	19583	74	15918				78	55714.3	97500	76607.1	4199.67	4277.67	872.784	61217.8	38026	142.761	11084.8	4429.55	730.024	50133	33596.4	2.03165	2.52183	120687	4100800	4100800	78	1.90207	4199.67	102.411	76607.1	46.6186	22.6521	3636.25	95131.3
EURO	Kazakhstan	Asia	Central Asia			8951102	8641900	25.8	11.9	62.3	2.22961e+06	1.02839e+06	5.3839e+06					379.034	137.804	188.437	705.274	503767	881593	692680	8850.27	9555.54	3179.46	195792	90752.1	1155.13	74241.9	18112	2024.33	121550	72640	1.48518	2.52183	184361	8641900	8641900	705.274	8.1611	8850.27	102.411	692680	48.5919	24.161	34270.6	213832
EURO	Kyrgyzstan	Asia	Central Asia			2649315	2302700	48	12.5	39.5	1105296	287838	909566					187.9	38.5702	31.8348	258.305	184504	322882	253693	2358.22	2616.53	626.498	51376.5	29256.5	250.628	15993.4	3359.71	375.869	35383.1	25896.8	2.72992	2.52183	6572	2302700	2302700	258.305	11.2175	2358.22	102.411	253693	50.4081	25.2382	13020.7	59517.2
EURO	Latvia	Europe	Northern Europe	Y		1177735	884600	8.8	24	67.2	77844.8	212304	594451			39	1409				39	27857.1	48750	38303.6	905.929	944.929	186.268	15181.4	9620.69	69.4804	4552.38	1386.62	116.787	10629	8234.07	3.43815	2.52183	27035	884600	884600	39	4.40877	905.929	102.411	38303.6	45.5633	20.5066	1776.97	18577.5
EURO	Lithuania	Europe	Northern Europe	Y		1660967	1319000	7.9	19.6	72.5	104201	258524	956275	60	3232	51	2599				60	42857.1	75000	58928.6	1350.8	1410.8	318.105	24698	14824.3	146.977	9757.28	3160.42	171.128	14940.7	11663.9	3.55952	2.52183	41244	1319000	1319000	60	4.5489	1350.8	102.411	58928.6	44.8835	19.1483	2693.01	25865.6
EURO	Macedonia, The former Yugoslav Rep. of	Europe	Southern Europe				690200	18.3	29.1	52.6	126307	200848	363045					21.4721	26.9137	12.7066	61.0924	43637.4	76365.5	60001.4	706.841	767.934	111.787	13048.4	9248.44	52.0437	4384.89	1935.13	59.7429	8663.49	7313.31	5.41656	2.52183	10086	690200	690200	61.0924	8.8514	706.841	102.411	60001.4	47.0713	22.5998	2875.69	15974.5
EURO	Moldova, Republic of	Europe	Eastern Europe			1228000	1184900	30.5	12.2	57.3	361394	144558	678948	34	491			61.4371	19.3707	23.7632	104.571	74693.6	130714	102704	1213.47	1318.04	206.046	26401.4	19181.9	107.541	7528.11	2586.6	98.5049	18873.3	16595.3	7.28517	2.52183	6551	1184900	1184900	104.571	8.8253	1213.47	102.411	102704	45.9499	23.1254	4805.03	28061.9
EURO	Montenegro	Europe	Southern Europe			263200	216200	5.3	17.9	76.8	11458.6	38699.8	166042					1.94796	5.18577	5.81146	12.9452	9246.57	16181.5	12714	221.413	234.358	39.5467	3985.75	2752.99	14.7928	1161.92	474.898	24.754	2823.83	2278.09	4.17427	2.52183	3993	216200	216200	12.9452	5.9876	221.413	102.411	12714	46.443	22.0468	601.213	4881.44
EURO	Poland	Europe	Eastern Europe	Y		18180350	15861500	12.6	30.4	57	1998549	4821896	9041055			225	59414				225	160714	281250	220982	16243.9	16468.9	3834.37	291763	188005	950.273	73599.9	29113.8	2884.09	218163	158891	2.68071	2.52183	474783	15861500	15861500	225	1.41853	16243.9	102.411	220982	46.8139	20.5514	10533.1	333835
EURO	Romania	Europe	Eastern Europe	Y		10384970	8613700	28.3	28.9	42.8	2.43768e+06	2.48936e+06	3.68666e+06	224	3351	253	3101				253	180714	316250	248482	8821.39	9074.39	1975.61	199060	140128	920.686	65304	25453.1	1054.92	133756	114675	6.01014	2.52183	177954	8613700	8613700	253	2.93718	8821.39	102.411	248482	43.2839	18.0869	10950.8	159552
EURO	Russian Federation	Europe	Eastern Europe			75654100	71539000	9.4	27.6	63	6724666	19744764	45069570	1456				1143.19	2645.8	1577.43	5366.43	3.83316e+06	6.70803e+06	5.2706e+06	73263.9	78630.3	12316.7	1.02e+06	629659	4721.28	306461	87474.7	7595.39	713538	542184	3.16412	2.52183	1326015	71539000	71539000	5366.43	7.5014	73263.9	102.411	5.2706e+06	46.3827	22.5603	248909	1.65285e+06
EURO	Serbia	Europe	Southern Europe			2900000	2421300	21.9	15.6	62.5	530265	377723	1.51331e+06					90.145	50.6149	52.9659	193.726	138376	242157	190266	2479.68	2673.41	738.957	69755	48771.4	213.632	16943.5	7200.68	525.325	52811.5	41570.7	3.69822	2.52183	36513	2421300	2421300	193.726	8.0009	2479.68	102.411	190266	45.6058	21.3977	8835.02	53059.5
EURO	Slovakia	Europe	Eastern Europe	Y		2794918	2363100	4.2	22.6	73.2	99250.2	534061	1.72979e+06			39	7365				39	27857.1	48750	38303.6	2420.08	2459.08	327.725	33182.7	23437.5	100.682	8675.8	3927.32	227.044	24506.9	19510.2	3.90465	2.52183	86582	2363100	2363100	39	1.65037	2420.08	102.411	38303.6	47.1633	22.0075	1839.37	53259.9
EURO	Tajikistan	Asia	Central Asia			3124212	2209000	46.5	10.7	42.8	1027185	236363	945452					174.621	31.6726	33.0908	239.385	170989	299231	235110	2262.26	2501.65	604.929	70389.3	45117.7	387.77	29499.1	9548.78	217.159	40890.2	35568.9	6.68424	2.52183	7853	2209000	2209000	239.385	10.8368	2262.26	102.411	235110	51.4487	24.5042	12316	55434.9
EURO	Turkey	Asia	Western Asia			28300520	25930700	25.5	26.2	48.3	6.61233e+06	6.79384e+06	1.25245e+07					1124.1	910.375	438.358	2472.83	1.76631e+06	3.09104e+06	2.42867e+06	26555.9	29028.7	11786.8	659686	323579	2906.4	218653	73578.5	8880.38	441032	250000	1.30868	2.52183	718221	25930700	25930700	2472.83	9.5363	26555.9	102.411	2.42867e+06	49.9157	21.5117	123433	571263
EURO	Turkmenistan	Asia	Central Asia			2337132	2110100	48.2	14	37.8	1.01707e+06	295414	797618					172.902	39.5855	27.9166	240.404	171717	300505	236111	2160.98	2401.38	411.546	41347.1	24406.7	245.101	18004.3	5598.37	166.445	23342.8	18808.3	4.14785	2.52183	37334	2110100	2110100	240.404	11.393	2160.98	102.411	236111	50.6155	27.2431	12168.2	58871.7
EURO	Ukraine	Europe	Eastern Europe			22788270	18073300	5.8	26.5	67.7	1.04825e+06	4.78942e+06	1.22356e+07	384	4589			178.203	641.783	428.247	1248.23	891595	1.56029e+06	1.22594e+06	18509.1	19757.3	5850.99	399560	233515	1550.24	103758	33503.6	4300.74	295802	200011	2.08801	2.52183	90615	18073300	18073300	1248.23	6.9065	18509.1	102.411	1.22594e+06	45.3184	22.273	56567.9	412252
EURO	Uzbekistan	Asia	Central Asia			12841390	11658800	25.9	13.2	60.9	3.01963e+06	1.53896e+06	7.10021e+06					513.337	206.221	248.507	968.065	691475	1.21008e+06	950778	11939.9	12908	2437.54	242770	147094	1290.78	91794.8	26600.6	1146.76	150975	120494	3.95301	2.52183	66733	11658800	11658800	968.065	8.3033	11939.9	102.411	950778	50.5075	26.5805	48894.5	317368
HIGH	Andorra	Europe	Southern Europe				36060	0.4	4.7	94.9	144.24	1694.82	34220.9					0.0112507	0.0644032	0.513314	0.588968	420.691	736.21	578.451	32.1108	32.6998	12.0871	492.31	309.07	0.771449	137.266	101.957	11.3157	355.044	207.113	1.40007	1.29658	3249	36060	36060	0.588968	1.6333	32.1108	89.0484	578.451	45.7693	13.0731	26.9567	419.789
HIGH	Australia	Oceania	Australia and New Zealand			12416890	11532100	3.6	21.1	75.3	415156	2.43327e+06	8.68367e+06	188	98980						188	134286	208889	171587	10269.1	10457.1	4659.92	153407	76972.4	331.576	28693.7	12752.3	4328.34	124714	64220.1	1.0616	1.29658	1339539	11532100	11532100	188	1.63023	10269.1	89.0484	171587	48.0778	13.9761	9038.62	143523
HIGH	Austria	Europe	Western Europe	Y		4377939	4113700	0.7	25.3	74	28795.9	1.04077e+06	3044138			119	52968				119	85000	132222	108611	3663.18	3782.18	1082.2	60611.6	36410	229.445	26667	15992.7	852.758	33944.6	20417.3	1.50935	1.29658	374056	4113700	4113700	119	2.89277	3663.18	89.0484	108611	46.5227	15.8629	5536.21	58108.8
HIGH	Bahamas	America	Caribbean			210077	190300	3	11	86	5709	20933	163658					0.445302	0.795454	2.45487	3.69563	2639.73	4106.25	3372.99	169.459	173.155	44.7457	2913.82	1473.1	16.9944	965.316	151.294	27.7513	1948.51	1321.81	2.10916	1.29658	8884	190300	190300	3.69563	1.942	169.459	89.0484	3372.99	47.8995	22.5826	177.019	3826.83
HIGH	Bahrain	Asia	Western Asia		Y	770606	673100	1	32	67	6731	215392	450977					0.525018	8.1849	6.76466	15.4746	11053.3	17194	14123.6	599.385	614.859	98.6542	8314.84	4579.61	51.249	3625.44	1027.44	47.4052	4689.4	3552.17	3.12354	1.29658	32221	673100	673100	15.4746	2.299	599.385	89.0484	14123.6	50.6939	23.9895	784.466	14378.9
HIGH	Belgium	Europe	Western Europe	Y		4844844	4544500	1.3	18.6	80.1	59078.5	845277	3.64014e+06			45	46704				45	32142.9	50000	46704	4046.8	4091.8	2874.41	74080.4	30642	3.24408	334.207	183.119	2871.17	73746.2	30458.9	0.703644	1.29658	454039	4544500	4544500	45	0.990208	4046.8	89.0484	46704	46.5735	15.0766	2095.81	61012
HIGH	Brunei Darussalam	Asia	South-Eastern Asia			210137	189500	4.2	62.8	33	7959	119006	62535					0.620802	4.52223	0.938025	6.08106	4343.61	6756.73	5550.17	168.747	174.828	15.7553	1342.2	961.519	1.77805	146.616	57.7768	13.9772	1195.58	903.742	3.0967	1.29658	15492	189500	189500	6.08106	3.209	168.747	89.0484	5550.17	49.9644	20.8797	303.836	3523.38
HIGH	Canada	America	North America			19652730	17802200	2	19	79	356044	3382418	14063738					27.7714	128.532	210.956	367.259	262328	408066	335197	15852.6	16219.8	6858.45	242052	128321	537.192	43017.1	18144.6	6321.26	199035	110176	1.2399	1.29658	1550537	17802200	17802200	367.259	2.063	15852.6	89.0484	335197	46.3009	14.0572	17004.4	222842
HIGH	Cyprus	Asia	Western Asia	Y		625169	362700	3.8	15.2	81	13782.6	55130.4	293787	5	1613	4	1359				5	3571.43	5555.56	4563.49	322.979	327.979	103.982	6872.2	4252.8	32.5366	3115.73	1596.92	71.4454	3756.46	2655.88	2.41316	1.29658	19320	362700	362700	5	1.37855	322.979	89.0484	4563.49	46.6802	15.4045	233.401	4975.33
HIGH	Denmark	Europe	Northern Europe	Y		2967959	2714100	2.6	20.3	77.1	70566.6	550962	2.09257e+06			28	31770				28	20000	31111.1	31770	2416.86	2444.86	1028.65	39572.1	20700.1	70.8134	7809.72	4492.66	957.839	31762.4	16207.4	1.04194	1.29658	295164	2714100	2714100	28	1.03165	2416.86	89.0484	31770	46.8423	16.2397	1311.58	39249.2
HIGH	Finland	Europe	Northern Europe	Y		2684866	2447200	4.4	22.6	73	107677	553067	1786456			28	42162				28	20000	31111.1	42162	2179.19	2207.19	748.486	32415.8	18764.5	62.9973	7209.9	4330.18	685.488	25205.9	14434.3	1.34003	1.29658	229810	2447200	2447200	28	1.14416	2179.19	89.0484	42162	45.7117	15.7138	1279.93	34243.4
HIGH	France	Europe	Western Europe	Y		29236950	26396400	3	21.3	75.7	791892	5.62243e+06	1.99821e+07			517	467869				517	369286	574444	471865	23505.6	24022.6	10238.5	360140	180747	506.508	55816.4	32226	9731.96	304324	148521	0.953259	1.29658	2421682	26396400	26396400	517	1.9586	23505.6	89.0484	471865	46.5745	16.0094	24079	376311
HIGH	Germany	Europe	Western Europe	Y		41975210	39871300	1.6	24.6	73.8	637941	9.80834e+06	2.9425e+07	639	955280	471	704819				471	336429	523333	704819	35504.7	35975.7	15130.9	614969	354295	862.627	108956	70259.3	14268.2	506013	284036	1.27957	1.29658	3355772	39871300	39871300	471	1.1813	35504.7	89.0484	704819	44.8586	15.5575	21128.4	552363
HIGH	Greece	Europe	Southern Europe	Y		5395154	3536200	12.6	15	72.4	445561	530430	2.56021e+06			25	3152				25	17857.1	27777.8	22817.5	3148.93	3173.93	1572.34	72847.7	44690	140.003	12894.2	6552.98	1432.34	59953.5	38137	1.74808	1.29658	195212	3536200	3536200	25	0.706974	3148.93	89.0484	22817.5	45.2933	15.2314	1132.33	47962.5
HIGH	Greenland	America	North America				26990	13.8	19.2	67	3724.62	5182.08	18083.3					0.29052	0.196919	0.271249	0.758689	541.921	948.361	745.141	24.0342	24.7928	8.43611	282.119	105.545	0.436153	26.5557	6.35086	7.99995	255.564	99.1938	0.634354	1.29658	2441	26990	26990	0.758689	2.811	24.0342	89.0484	745.141	46.3251	19.5464	35.1463	469.78
HIGH	Guernsey	Europe	Northern Europe				31700																		28.2283	28.2283	#N/A	#N/A	#N/A	#N/A	#N/A	#N/A				#DIV/0!	1.29658	#N/A	31700	#N/A	0	0	28.2283	89.0484	0	#N/A	#DIV/0!	#N/A	#DIV/0!
HIGH	Iceland	Europe	Northern Europe	To be included		199779	177600	4.8	22.2	73	8524.8	39427.2	129648					0.664934	1.49823	1.94472	4.10789	2934.21	5134.86	4034.53	158.15	162.258	31.408	2067.24	1479.42	4.22198	499.473	308.689	27.186	1567.77	1170.73	2.94863	1.29658	16598	177600	177600	4.10789	2.313	158.15	89.0484	4034.53	45.1884	14.6046	185.629	2309.72
HIGH	Ireland	Europe	Northern Europe	Y		2234085	1913900	5	11	84	95695	210529	1607676			45	13103				45	32142.9	56250	44196.4	1704.3	1749.3	520.201	33243.3	20740.5	143.472	16024	9420.81	376.729	17219.2	11319.7	1.91875	1.29658	238020	1913900	1913900	45	2.35122	1704.3	89.0484	44196.4	46.0245	15.6598	2071.1	26689
HIGH	Isle of Man	Europe	Northern Europe			41790	40800	2	13	85	816	5304	34680					0.063648	0.201552	0.5202	0.7854	561	981.75	771.375	36.3317	37.1171	#N/A	#N/A	#N/A	#N/A	#N/A	#N/A				#DIV/0!	1.29658	6754	40800	#N/A	0.7854	1.925	36.3317	89.0484	771.375	#N/A	#DIV/0!	#N/A	#DIV/0!
HIGH	Israel	Asia	Western Asia			3846000	3555800	1.1	17.3	81.6	39113.8	615153	2.90153e+06	62	68031						62	44285.7	77500	68031	3166.38	3228.38	496.72	35113.5	23513	111.75	12060.7	6903.41	384.97	23052.9	16609.6	2.57784	1.29658	296075	3555800	3555800	62	1.74363	3166.38	89.0484	68031	46.1502	16.737	2861.31	52995.7
HIGH	Italy	Europe	Southern Europe	Y		25529690	22278900	3.9	28.3	67.8	868877	6.30493e+06	1.51051e+07	396	305246	459	251769				396	282857	495000	388929	19839	20235	13022.1	449877	230519	1205.58	137671	83495.4	11816.5	312206	147023	0.890065	1.29658	1814763	22278900	22278900	396	1.77747	19839	89.0484	388929	44.9376	13.979	17795.3	277329
HIGH	Japan	Asia	Eastern Asia			65093650	63520000	2.9	26.2	70.9	1842080	16642240	45035680	1057							1057	755000	1321250	1038125	56563.5	57620.5	17624.5	575745	353431	255.037	23861.7	13655.7	17369.4	551884	339775	1.6019	1.29658	4123258	63520000	63520000	1057	1.66404	56563.5	89.0484	1038125	40.0177	12.2116	42298.7	690731
HIGH	Jersey	Europe	Northern Europe			53380	53380	2.8	13.3	83.9	1494.64	7099.54	44785.8					0.116582	0.269783	0.671787	1.05815	755.823	1322.69	1039.26	47.534	48.5922	#N/A	#N/A	#N/A	#N/A	#N/A	#N/A				#DIV/0!	1.29658	#N/A	53380	#N/A	1.05815	1.9823	47.534	89.0484	1039.26	#N/A	#DIV/0!	#N/A	#DIV/0!
HIGH	Korea, Republic of	Asia	Eastern Asia			24994700	25599400	5.7	24.2	70.1	1.45917e+06	6.19505e+06	1.79452e+07	1123							1123	802143	1403750	1.10295e+06	22795.9	23918.9	3170.46	220820	168839	82.8816	7085.24	3558.84	3087.57	213735	165280	3.41101	1.29658	1377873	25599400	25599400	1123	4.38682	22795.9	89.0484	1.10295e+06	42.5474	15.6935	47780.7	357746
HIGH	Kuwait	Asia	Western Asia		Y	2473000	1934800	2.7	20.7	76.6	52239.6	400504	1.48206e+06					4.07469	15.2191	22.2309	41.5247	29660.5	51905.8	40783.2	1722.91	1764.43	206.597	19429	11063.8	132.617	9886.3	3223.53	73.9797	9542.67	7840.22	4.60527	1.29658	112812	1934800	1934800	41.5247	2.1462	1722.91	89.0484	40783.2	50.2406	23.0123	2086.22	39648.2
HIGH	Liechtenstein	Europe	Western Europe				18800	0.8	39.4	59.8	150.4	7407.2	11242.4					0.0117312	0.281474	0.168636	0.461841	329.886	577.301	453.594	16.7411	17.2029	#N/A	#N/A	#N/A	#N/A	#N/A	#N/A				#DIV/0!	1.29658	#N/A	18800	#N/A	0.461841	2.4566	16.7411	89.0484	453.594	#N/A	#DIV/0!	#N/A	#DIV/0!
HIGH	Luxembourg	Europe	Western Europe	Y		254341	245600	1.1	20	78.9	2701.6	49120	193778			10	6154				10	7142.86	12500	9821.43	218.703	228.703	54.9666	2441.92	1486.28	2.23032	293.577	189.079	52.7363	2148.34	1297.2	1.52406	1.29658	57794	245600	245600	10	4.07166	218.703	89.0484	9821.43	46.8535	16.1397	468.535	3529.79
HIGH	Malta	Europe	Southern Europe	Y		184606	181700	1.7	18.3	80	3088.9	33251.1	145360			4	2273				4	2857.14	5000	3928.57	161.801	165.801	64.6667	2904.39	1579.57	18.8791	2329.42	1434.26	45.7876	574.975	145.306	0.338183	1.29658	9643	181700	181700	4	2.20143	161.801	89.0484	3928.57	47.4152	9.38393	189.661	1518.33
HIGH	Monaco	Europe	Western Europe			52000	52000	0	16.1	83.9	0	8372	43628					0	0.318136	0.65442	0.972556	694.683	1215.7	955.189	46.3052	47.2777	#N/A	#N/A	#N/A	#N/A	#N/A	#N/A				#DIV/0!	1.29658	#N/A	52000	#N/A	0.972556	1.8703	46.3052	89.0484	955.189	#N/A	#DIV/0!	#N/A	#DIV/0!
HIGH	Netherlands	Europe	Western Europe	Y		8955744	8236100	1.8	17	81.2	148250	1400137	6.68771e+06			39	56377				39	27857.1	48750	56377	7334.11	7373.11	4931.26	141564	63174.1	145.655	19973.9	13154	4785.61	121590	50020.1	0.698895	1.29658	752547	8236100	8236100	39	0.473525	7334.11	89.0484	56377	46.8221	14.9553	1826.06	109684
HIGH	New Zealand	Oceania	Australia and New Zealand			2455038	2305300	4.3	26.3	69.4	99127.9	606294	1.59988e+06					7.73198	23.0392	23.9982	54.7693	39120.9	68461.6	53791.3	2052.83	2107.6	745.309	30366.6	17561.7	61.6309	5197.96	2378.31	683.678	25168.6	15183.4	1.52059	1.29658	173754	2305300	2305300	54.7693	2.3758	2052.83	89.0484	53791.3	45.7505	14.6051	2505.72	29981.8
HIGH	Norway	Europe	Northern Europe	To be included		2705522	2626600	2.7	18.3	79	70918.2	480668	2075014			55	5697				55	39285.7	68750	54017.9	2338.94	2393.94	691.34	32065.6	19374.3	76.789	9311.88	5780.92	614.551	22753.7	13593.4	1.48395	1.29658	388315	2626600	2626600	55	2.09396	2338.94	89.0484	54017.9	45.9827	14.9056	2529.05	34863.4
HIGH	Portugal	Europe	Southern Europe	Y		5673792	4499500	8.6	23.9	67.5	386957	1.07538e+06	3.03716e+06			148	111134				148	105714	185000	145357	4006.73	4154.73	1001.45	90153.4	65335.1	333.985	33455.2	18738.5	667.461	56698.2	46596.7	4.61284	1.29658	198931	4499500	4499500	148	3.28925	4006.73	89.0484	145357	44.0641	15.1342	6521.49	60638.8
HIGH	Qatar	Asia	Western Asia		Y	1644000	1632800	2.4	51.9	45.7	39187.2	847423	746190		83			3.0566	32.2021	11.1928	46.4515	33179.7	58064.4	45622	1453.98	1500.43	192.036	16249.7	7961.69	129.692	8368.06	1643.81	62.3437	7881.62	6317.87	4.04022	1.29658	166908	1632800	1632800	46.4515	2.8449	1453.98	89.0484	45622	51.8476	25.0826	2408.4	36469.7
HIGH	San Marino	Europe	Southern Europe			21960	20300	0.2	33.5	66.3	40.6	6800.5	13458.9					0.0031668	0.258419	0.201883	0.463469	331.049	579.337	455.193	18.0768	18.5403	#N/A	#N/A	#N/A	#N/A	#N/A	#N/A				#DIV/0!	1.29658	#N/A	20300	#N/A	0.463469	2.2831	18.0768	89.0484	455.193	#N/A	#DIV/0!	#N/A	#DIV/0!
HIGH	Saudi Arabia	Asia	Western Asia		Y	11670000	11067700	6.7	21.4	71.9	741536	2.36849e+06	7.95768e+06					57.8398	90.0025	119.365	267.207	190862	334009	262436	9855.61	10122.8	1194.8	117360	70988.6	737.063	42827.9	7472.95	457.738	74531.6	63515.7	5.76582	1.29658	646002	11067700	11067700	267.207	2.4143	9855.61	89.0484	262436	47.9674	24.0659	12817.2	237184
HIGH	Singapore	Asia	South-Eastern Asia			2974107	2103300	1.3	14.8	83.9	27342.9	311288	1.76467e+06	60							60	42857.1	75000	58928.6	1872.95	1932.95	250.003	13632.2	8823.84	34.9036	4778.76	3203.67	215.1	8853.48	5620.17	1.73821	1.29658	292739	2103300	2103300	60	2.85266	1872.95	89.0484	58928.6	45.1268	15.0317	2707.61	28153.6
HIGH	Slovenia	Europe	Southern Europe	Y		1.03047e+06	916700	8.3	30.8	60.9	76086.1	282344	558270	25	12914	20	10016				25	17857.1	31250	24553.6	816.307	841.307	253.63	14857.8	8980.68	55.6884	4767.55	2262.56	197.942	10090.3	6718.12	1.99224	1.29658	42747	916700	916700	25	2.72717	816.307	89.0484	24553.6	44.9823	17.036	1124.56	13906.6
HIGH	Spain	Europe	Southern Europe	Y		23662230	17344200	4.3	24	71.7	745801	4162608	1.24358e+07	246	423106	247	287809				247	176429	308750	287809	15444.7	15691.7	5069.77	306122	197432	877.681	106583	65845.6	4192.09	199539	131587	1.93645	1.29658	1199057	17344200	17344200	247	1.42411	15444.7	89.0484	287809	46.415	16.2097	11464.5	250354
HIGH	Sweden	Europe	Northern Europe	Y		5081363	4772100	2	12	86	95442	572652	4104006	41	30319	36	21343				41	29285.7	51250	40267.9	4249.48	4290.48	997.358	50363.5	32853.9	85.3592	10360	6463.13	911.998	40003.5	26390.7	1.93867	1.29658	492618	4772100	4772100	41	0.859161	4249.48	89.0484	40267.9	45.6524	14.9263	1871.75	63429.1
HIGH	Switzerland	Europe	Western Europe	To be included		4446085	4534500	3.4	23.4	73.2	154173	1061073	3319254	222	96056	64	72855				64	45714.3	80000	96056	4037.9	4101.9	1383.68	66579.7	40714.5	190.095	25719.7	17090.8	1193.59	40860.1	23623.6	1.37056	1.29658	664738	4534500	4534500	64	1.4114	4037.9	89.0484	96056	45.3923	14.4409	2905.11	58310.8
HIGH	United Arab Emirates	Asia	Western Asia		Y	5422900	5087000	7	15	78	356090	763050	3967860					27.775	28.9959	59.5179	116.289	83063.4	145361	114212	4529.89	4646.18	1053.49	92389.2	48269.2	580.414	35437.7	6584.55	473.075	56951.5	41684.7	2.73041	1.29658	370293	5087000	5087000	116.289	2.286	4529.89	89.0484	114212	49.7114	32.2715	5780.88	146186
HIGH	United Kingdom	Europe	Northern Europe	Y		32512700	30672300	1.3	15.2	83.5	398740	4.66219e+06	2.56114e+07			207	160700				207	147857	258750	203304	27313.2	27520.2	19681.7	500475	219390	322.153	40493.1	25638.1	19359.5	459982	193752	0.727764	1.29658	2848755	30672300	30672300	207	0.674876	27313.2	89.0484	203304	46.1117	13.7518	9545.12	375607
HIGH	United States	America	North America			162993000	146305000	0.7	20.3	79	1024135	29699915	115580950								4818	3.44143e+06	6022500	4.73196e+06	130282	135100	44828.7	1.71898e+06	883942	5702.2	398424	140696	39126.5	1.32055e+06	743247	1.28744	1.29658	17946996	146305000	146305000	4818	3.29312	130282	89.0484	4.73196e+06	45.1981	14.7549	217764	1.9223e+06
HIGH	Virgin Islands, U.S.	America	North America			53728.2	47700	1	19	80	477	9063	38160					0.037206	0.344394	0.5724	0.954	681.429	1192.5	936.964	42.4761	43.4301	17.1494	794.167	366.059	3.69771	195.523	35.9873	13.4517	598.645	330.072	1.22899	1.29658	#N/A	47700	47700	0.954	2	42.4761	89.0484	936.964	43.1444	19.9657	41.1597	848.066
SEARO	Bangladesh	Asia	Southern Asia			79094810	66069200	47	13	40	31052524	8588996	26427680					8539.44	850.311	1162.82	10552.6	7.53755e+06	1.31907e+07	1.03641e+07	59155.8	69708.4	28869.7	2.10688e+06	1.25212e+06	9255.27	586353	117632	19614.5	1.52053e+06	1.13448e+06	2.93873	1.9407	195079	66069200	66069200	10552.6	15.972	59155.8	89.5361	1.03641e+07	50.6437	19.6817	534421	1.16429e+06
SEARO	Bhutan	Asia	Southern Asia			408146	339600	57	21	22	193572	71316	74712					53.2323	7.06028	3.28733	63.5799	45414.2	79474.9	62444.6	304.065	367.645	96.742	9498.93	6654.15	30.0147	2186.01	695.82	66.7273	7312.92	5958.33	4.39862	1.9407	1962	339600	339600	63.5799	18.722	304.065	89.5361	62444.6	49.6487	20.3004	3156.66	6172.63
SEARO	India	Asia	Southern Asia			507486100	474774300	49	20	31	232639407	94954860	147180033					63975.8	9400.53	6475.92	79852.3	5.70373e+07	9.98154e+07	7.84264e+07	425094	504947	220545	1.36387e+07	7.68677e+06	39944.4	2.51692e+06	564125	180601	1.11218e+07	7.12265e+06	1.78105	1.9407	2073543	474774300	474774300	79852.3	16.819	425094	89.5361	7.84264e+07	48.8879	22.1435	3.90381e+06	9.4131e+06
SEARO	Indonesia	Asia	South-Eastern Asia			125165200	116400000	38.9	13.2	47.9	45279600	15364800	55755600					12451.9	1521.12	2453.25	16426.3	1.1733e+07	2.05328e+07	1.61329e+07	104220	120646	21873.8	1.88964e+06	1.26308e+06	4269.57	260531	55773.6	17604.2	1.62911e+06	1.2073e+06	2.86223	1.9407	861934	116400000	116400000	16426.3	14.1119	104220	89.5361	1.61329e+07	47.9573	23.9604	787758	2.49716e+06
SEARO	Korea, Dem. People's Rep. Of	Asia	Eastern Asia			15030100	14591100	43	30	27	6274173	4377330	3939597					1725.4	433.356	173.342	2332.1	1.66578e+06	2.91512e+06	2.29045e+06	13064.3	15396.4	7060.84	293235	134373	612.781	34370.4	5945.75	6448.06	258865	128427	0.984589	1.9407	#N/A	14591100	14591100	2332.1	15.983	13064.3	89.5361	2.29045e+06	46.3864	20.229	108177	264277
SEARO	Maldives	Asia	Southern Asia			171261	154600	15	15	70	23190	23190	108220					6.37725	2.29581	4.76168	13.4347	9596.24	16793.4	13194.8	138.423	151.858	14.9425	1595.67	1226.74	2.49592	164.687	37.7026	12.4466	1430.98	1189.03	4.91433	1.9407	3143	154600	154600	13.4347	8.69	138.423	89.5361	13194.8	50.877	19.4392	683.519	2690.83
SEARO	Myanmar (Burma)	Asia	South-Eastern Asia			29549730	28655200	70	7	23	20058640	2005864	6590696					5516.13	198.581	289.991	6004.7	4.28907e+06	7.50587e+06	5.89747e+06	25656.8	31661.4	10593.8	648704	354170	1951.95	123079	27799.5	8641.85	525624	326371	1.63797	1.9407	64866	28655200	28655200	6004.7	20.955	25656.8	89.5361	5.89747e+06	48.8125	23.0568	293104	591563
SEARO	Nepal	Asia	Southern Asia			17915100	15064100	69	12	19	10394229	1807692	2862179					2858.41	178.962	125.936	3163.31	2.25951e+06	3.95414e+06	3.10682e+06	13487.8	16651.1	5272.27	409031	259791	1180.28	87760	26712	4091.98	321271	233079	2.64284	1.9407	20881	15064100	15064100	3163.31	20.999	13487.8	89.5361	3.10682e+06	51.7232	21.5526	163617	290697
SEARO	Sri Lanka	Asia	Southern Asia			8940520	8424000	28.4	25.7	45.9	2392416	2164968	3866616	77	1440			657.914	214.332	170.131	1042.38	744555	1.30297e+06	1.02376e+06	7542.52	8584.9	1450.2	133629	95954.7	183.019	11480.5	2834.37	1267.18	122148	93120.4	3.20797	1.9407	82316	8424000	8424000	1042.38	12.3739	7542.52	89.5361	1.02376e+06	47.2415	22.9073	49243.4	172779
SEARO	Thailand	Asia	South-Eastern Asia			40735640	38421000	32.2	16.7	51.1	12371562	6416307	19633131		5270.3			3402.18	635.214	863.858	4901.25	3.50089e+06	6.12656e+06	4.81373e+06	34400.7	39301.9	11630.5	643772	404677	59.5826	3221.2	551.639	11570.9	640551	404125	1.70931	1.9407	395282	38421000	38421000	4901.25	12.7567	34400.7	89.5361	4.81373e+06	44.8044	20.4328	219598	702902
SEARO	Timor-Leste	Asia	South-Eastern Asia				263800	64	10	26	168832	26380	68588					46.4288	2.61162	3.01787	52.0583	37184.5	65072.9	51128.7	236.196	288.255	66.2737	5925.17	4116.45	10.069	649.26	132.812	56.2047	5275.91	3983.64	3.08267	1.9407	1412	263800	263800	52.0583	19.734	236.196	89.5361	51128.7	51.2909	22.9922	2670.12	5430.67
WPRO	American Samoa	Oceania	Polynesia				16090	0	13.1	86.9	0	2107.79	13982.2					0	0.208671	0.615217	0.823888	588.492	1029.86	809.176	10.7719	11.5958	7.87927	600.385	361.785	1.48061	91.7984	20.875	6.39866	508.587	340.91	2.03314	1.3158	#N/A	16090	16090	0.823888	5.1205	10.7719	66.9477	809.176	47.9016	26.205	39.4655	282.277
WPRO	Cambodia	Asia	South-Eastern Asia			8641671	8244000	48.7	19.9	31.4	4014828	1640556	2588616					1104.08	162.415	113.899	1380.39	985994	1.72549e+06	1.35574e+06	5519.17	6899.56	1886.18	157769	102479	332.39	20840.7	3566.81	1553.79	136929	98912.6	2.60186	1.3158	18050	8244000	8244000	1380.39	16.7442	5519.17	66.9477	1.35574e+06	51.9689	24.4667	71737.4	135036
WPRO	China	Asia	Eastern Asia			820726500	772530000	33.6	30.3	36.1	259570080	234076590	278883330					71381.8	23173.6	12270.9	106826	7.63044e+07	1.33533e+08	1.04919e+08	517191	624017	336009	1.58021e+07	8.09828e+06	36004	2.21673e+06	521125	300005	1.35854e+07	7.57715e+06	1.26113	1.3158	10866444	772530000	772530000	106826	13.8281	517191	66.9477	1.04919e+08	47.0947	20.0271	5.03095e+06	1.03579e+07
WPRO	Cook Islands	Oceania	Polynesia			6820	5900	29	15	56	1711	885	3304					0.470525	0.087615	0.145376	0.703516	502.511	879.395	690.953	3.94991	4.65343	#N/A	#N/A	#N/A	#N/A	#N/A	#N/A				#DIV/0!	1.3158	#N/A	5900	#N/A	0.703516	11.924	3.94991	66.9477	690.953	#N/A	#DIV/0!	#N/A	#DIV/0!
WPRO	Fiji	Oceania	Malenesia			379017	314900	70	8	22	220430	25192	69278					60.6183	2.49401	3.04823	66.1605	47257.5	82700.6	64979.1	210.818	276.979	75.0291	5847.4	3474.57	16.3097	931.815	149.976	58.7195	4915.59	3324.59	2.08963	1.3158	4386	314900	314900	66.1605	21.01	210.818	66.9477	64979.1	47.9372	27.0948	3171.55	5712.09
WPRO	French Polynesia	Oceania	Polynesia			123365	98100	13	19	68	12753	18639	66708					3.50707	1.84526	2.93515	8.28749	5919.63	10359.4	8139.5	65.6757	73.9632	#N/A	#N/A	#N/A	#N/A	#N/A	#N/A				#DIV/0!	1.3158	#N/A	98100	#N/A	8.28749	8.448	65.6757	66.9477	8139.5	#N/A	#DIV/0!	#N/A	#DIV/0!
WPRO	Guam	Oceania	Micronesia			84082.5	63700	0.3	21.6	78.1	191.1	13759.2	49749.7					0.0525525	1.36216	2.18899	3.6037	2574.07	4504.63	3539.35	42.6457	46.2494	28.1589	1256.38	594.863	2.38973	147.698	35.2119	25.7691	1108.68	559.651	1.01934	1.3158	#N/A	63700	63700	3.6037	5.6573	42.6457	66.9477	3539.35	47.0706	21.3058	169.628	908.599
WPRO	Hong Kong, China	Asia	Eastern Asia			3864082	3749300	0	6.6	93.4	0	247454	3.50185e+06	210	37313			0	24.4979	154.081	178.579	127557	223224	175390	2510.07	2688.65	#N/A	#N/A	#N/A	#N/A	#N/A	#N/A				#DIV/0!	1.3158	309929	3749300	#N/A	178.579	4.763	2510.07	66.9477	175390	#N/A	#DIV/0!	#N/A	#DIV/0!
WPRO	Kiribati	Oceania	Micronesia			39000	39000	15	10	75	5850	3900	29250					1.60875	0.3861	1.287	3.28185	2344.18	4102.31	3223.25	26.1096	29.3915	11.1614	796.019	419.996	2.06439	128.646	22.546	9.09698	667.372	397.45	1.47246	1.3158	145	39000	39000	3.28185	8.415	26.1096	66.9477	3223.25	51.3956	29.6717	168.673	774.715
WPRO	Lao People's Dem. Rep.	Asia	South-Eastern Asia			3494100	3299500	73.1	6.1	20.8	2.41193e+06	201270	686296					663.282	19.9257	30.197	713.405	509575	891756	700665	2208.94	2922.34	703.462	61917.4	40047.5	122.829	7920.3	1394.04	580.633	53997.1	38653.4	2.51918	1.3158	12327	3299500	3299500	713.405	21.6216	2208.94	66.9477	700665	53.1329	26.4257	37905.2	58372.8
WPRO	Macau, China	Asia	Eastern Asia			372797	388200	0	12.3	87.7	0	47748.6	340451	12	7325			0	4.72711	14.9799	19.707	14076.4	24633.7	19355.1	259.891	279.598	#N/A	#N/A	#N/A	#N/A	#N/A	#N/A				#DIV/0!	1.3158	46178	388200	#N/A	19.707	5.0765	259.891	66.9477	19355.1	#N/A	#DIV/0!	#N/A	#DIV/0!
WPRO	Malaysia	Asia	South-Eastern Asia			12969470	13532100	11	36	53	1488531	4871556	7172013					409.346	482.284	315.569	1207.2	862285	1.509e+06	1.18564e+06	9059.43	10266.6	3381.63	199866	99019.6	985.453	59317.4	10518.1	2396.18	140548	88501.6	1.70042	1.3158	296218	13532100	13532100	1207.2	8.921	9059.43	66.9477	1.18564e+06	49.5197	21.7208	59780.1	196778
WPRO	Marshall Islands	Oceania	Micronesia			10670	10670	11	16.3	72.7	1173.7	1739.21	7757.09					0.322767	0.172182	0.341312	0.836261	597.329	1045.33	821.328	7.14332	7.97958	7.30921	499.901	273.201	1.34078	78.2887	12.5959	5.96843	421.612	260.605	1.61859	1.3158	187	10670	10670	0.836261	7.8375	7.14332	66.9477	821.328	48.9959	26.9764	40.9734	192.701
WPRO	Micronesia	Oceania	Micronesia			37920	37920	0.9	5.2	93.9	341.28	1971.84	35606.9					0.093852	0.195212	1.5667	1.85577	1325.55	2319.71	1822.63	25.3866	27.2423	12.7242	834.942	450.02	2.42616	147.949	24.8002	10.298	686.993	425.22	1.62438	1.3158	318	37920	37920	1.85577	4.8939	25.3866	66.9477	1822.63	50.7589	25.4197	94.1967	645.32
WPRO	Mongolia	Asia	Eastern Asia			1295470	1110700	28.6	21	50.4	317660	233247	559793					87.3566	23.0915	24.6309	135.079	96484.9	168849	132667	743.588	878.667	365.49	26736.8	14330.5	145.659	9477.17	2203.36	219.832	17259.7	12127.1	2.36277	1.3158	11758	1110700	1110700	135.079	12.1616	743.588	66.9477	132667	49.9373	23.3477	6745.47	17361.1
WPRO	Nauru	Oceania	Micronesia				2883											0	0	0	0	0	0	0	1.9301	1.9301	#N/A	#N/A	#N/A	#N/A	#N/A	#N/A				#DIV/0!	1.3158	#N/A	2883	#N/A	0	0	1.9301	66.9477	0	#N/A	#DIV/0!	#N/A	#DIV/0!
WPRO	New Caledonia	Oceania	Malenesia			115877	95700	2.7	22.4	74.9	2583.9	21436.8	71679.3					0.710573	2.12224	3.15389	5.9867	4276.22	7483.38	5879.8	64.069	70.0557	#N/A	#N/A	#N/A	#N/A	#N/A	#N/A				#DIV/0!	1.3158	#N/A	95700	#N/A	5.9867	6.2557	64.069	66.9477	5879.8	#N/A	#DIV/0!	#N/A	#DIV/0!
WPRO	Niue	Oceania	Polynesia			663	663	0	0	100	0	0	663					0	0	0.029172	0.029172	20.8371	36.465	28.6511	0.443863	0.473035	#N/A	#N/A	#N/A	#N/A	#N/A	#N/A				#DIV/0!	1.3158	#N/A	663	#N/A	0.029172	4.4	0.443863	66.9477	28.6511	#N/A	#DIV/0!	#N/A	#DIV/0!
WPRO	Norfolk Island	Oceania	Australia and New Zealand			978	978	6	14	80	58.68	136.92	782.4					0.016137	0.0135551	0.0344256	0.0641177	45.7983	80.1471	62.9727	0.654749	0.718866	#N/A	#N/A	#N/A	#N/A	#N/A	#N/A				#DIV/0!	1.3158	#N/A	978	#N/A	0.0641177	6.556	0.654749	66.9477	62.9727	#N/A	#DIV/0!	#N/A	#DIV/0!
WPRO	Northern Mariana Islands	Oceania	Micronesia			27970	27970	1.9	10	88.1	531.43	2797	24641.6					0.146143	0.276903	1.08423	1.50728	1076.63	1884.09	1480.36	18.7253	20.2325	11.6853	987.305	600.8	2.94682	190.208	40.0243	8.73853	797.097	560.776	2.37294	1.3158	#N/A	27970	27970	1.50728	5.3889	18.7253	66.9477	1480.36	50.9647	27.0435	76.8178	506.398
WPRO	Palau	Oceania	Micronesia			10470	9400	20	10	70	1880	940	6580					0.517	0.09306	0.28952	0.89958	642.557	1124.47	883.516	6.29308	7.19266	#N/A	#N/A	#N/A	#N/A	#N/A	#N/A				#DIV/0!	1.3158	287	9400	#N/A	0.89958	9.57	6.29308	66.9477	883.516	#N/A	#DIV/0!	#N/A	#DIV/0!
WPRO	Papua New Guinea	Oceania	Malenesia			3378679	3168000	70.3	3.5	26.2	2227104	110880	830016					612.454	10.9771	36.5207	659.951	471394	824939	648167	2120.9	2780.85	1994.38	103544	44593.8	182.519	10668	1249.79	1811.86	92876	43344	0.87507	1.3158	16929	3168000	3168000	659.951	20.8318	2120.9	66.9477	648167	51.6009	27.3377	34054.1	57980.6
WPRO	Philippines	Asia	South-Eastern Asia			42664760	38651000	29	16	55	11208790	6184160	21258050					3082.42	612.232	935.354	4630	3.30715e+06	5.7875e+06	4.54732e+06	25876	30506	10226.5	725952	460795	850.949	57495.5	15441.1	9375.53	668457	445354	1.99618	1.3158	291965	38651000	38651000	4630	11.979	25876	66.9477	4.54732e+06	49.4205	23.7963	228817	615752
WPRO	Samoa	Oceania	Polynesia			71941.6	34500	40.6	20	39.4	14007	6900	13593					3.85193	0.6831	0.598092	5.13312	3666.51	6416.4	5041.45	23.097	28.2301	10.7096	1082.63	728.315	3.08396	208.333	54.4	7.62566	874.3	673.915	3.36309	1.3158	761	34500	34500	5.13312	14.8786	23.097	66.9477	5041.45	49.914	26.2778	256.214	606.937
WPRO	Solomon Islands	Oceania	Malenesia			202500	202500	75	5	20	151875	10125	40500					41.7656	1.00238	1.782	44.55	31821.4	55687.5	43754.5	135.569	180.119	70.0921	4941.4	2612.09	12.3286	726.7	90.7251	57.7635	4214.7	2521.36	1.48899	1.3158	1157	202500	202500	44.55	22	135.569	66.9477	43754.5	51.5852	29.315	2298.12	3974.2
WPRO	Taiwan, China	Asia	Eastern Asia				11078700	5	36	59	553935	3988332	6536433					152.332	394.845	287.603	834.78	596271	1.04348e+06	819873	7416.94	8251.72	3929.43	191393	100264	808.689	49995.9	13464.8	3120.74	141397	86799	1.58977	1.3158	#N/A	11078700	11078700	834.78	7.535	7416.94	66.9477	819873	45.1732	17.4953	37709.7	129761
WPRO	Tokelau	Oceania	Polynesia			440	440											0	0	0	0	0	0	0	0.29457	0.29457	#N/A	#N/A	#N/A	#N/A	#N/A	#N/A				#DIV/0!	1.3158	#N/A	440	#N/A	0	0	0.29457	66.9477	0	#N/A	#DIV/0!	#N/A	#DIV/0!
WPRO	Tonga	Oceania	Polynesia				33800	27.5	27.5	45	9295	9295	15210					2.55613	0.920205	0.66924	4.14557	2961.12	5181.96	4071.54	22.6283	26.7739	13.4482	777.499	444.272	1.71553	105.418	23.6365	11.7327	672.081	420.635	1.67287	1.3158	434	33800	33800	4.14557	12.265	22.6283	66.9477	4071.54	47.6711	21.4312	197.624	484.953
WPRO	Tuvalu	Oceania	Polynesia			3615	3300	68	6	26	2244	198	858					0.6171	0.019602	0.037752	0.674454	481.753	843.068	662.41	2.20927	2.88373	#N/A	#N/A	#N/A	#N/A	#N/A	#N/A				#DIV/0!	1.3158	38	3300	#N/A	0.674454	20.438	2.20927	66.9477	662.41	#N/A	#DIV/0!	#N/A	#DIV/0!
WPRO	Vanuatu	Oceania	Malenesia			117678	111100	65	5	30	72215	5555	33330					19.8591	0.549945	1.46652	21.8756	15625.4	27344.5	21485	74.3789	96.2545	38.078	2427.78	1300.76	5.88885	343.534	48.0778	32.1891	2084.24	1252.68	1.50642	1.3158	815	111100	111100	21.8756	19.69	74.3789	66.9477	21485	50.1722	25.8337	1097.55	1921.48
WPRO	Vietnam	Asia	South-Eastern Asia			54995350	52744400	48	21	31	25317312	11076324	16350764					6962.26	1096.56	719.434	8778.25	6.27018e+06	1.09728e+07	8.6215e+06	35311.2	44089.4	15822.6	849794	469644	2365.66	150062	33965.2	13456.9	699732	435679	1.64997	1.3158	193599	52744400	52744400	8778.25	16.643	35311.2	66.9477	8.6215e+06	49.0757	19.6221	430799	692878
WPRO	Wallis and Futuna	Oceania	Polynesia			3104	3104	80	4	16	2483.2	124.16	496.64					0.68288	0.0122918	0.0218522	0.717024	512.16	896.28	704.22	2.07806	2.79508	#N/A	#N/A	#N/A	#N/A	#N/A	#N/A				#DIV/0!	1.3158	#N/A	3104	#N/A	0.717024	23.1	2.07806	66.9477	704.22	#N/A	#DIV/0!	#N/A	#DIV/0!
																																								#N/A
[truncated: 18 more columns]

## Sheet: Notes (Consolidated)
This worksheet needs to be updated with the correct values [12 Oct 2016]
Notes (Consolidated)
1. Cost (rows in red) is the contribution of YLL and YLD to GDP loss.
2. Employment is defined to be Total Employment (Column E). If Total Employment figure is not available, Employment will take figure of Labour Force (Column D)
Item	Column in 'Consolidated' Worksheet	Formula for row 2	Remarks
(1) Fatal Occupational Accidents	AJ2	=S2	Uses Global estimates of occupational accidents (Fatal) Total
(2) Fatal work-related Diseases	AK2	=W2	Uses Fatal work-related diseases 2011
(3) Non-fatal Occupational Accidents	AL2	=V2	Uses Global estimates of occupational accidents (At least four days absence) Average
(4) YLL-Injuries (Years per case)	AM2	=(AC2-AD2)/AB2	(DALY(Injury) - YLD(Injury))/Death(Injury)
(5) YLL-Diseases (Years per case)	AN2	=(AF2-AG2)/AE2	(DALY(Disease) - YLD(Disease))/Death(Disease)
(6) YLL-Fatal Injuries (Years)	AO2	=AJ2*AM2	Multiply (1) with (4)
(7) YLL-Fatal Diseases (Years)	AP2	=AK2*AN2	Multiply (2) with (5)
(8) YLD-Non-Fatal Injuries and Diseases	AQ2	=(AD2/(AC2-AD2)*AO2)+(AG2/(AF2-AG2)*AP2)	Multiply YLD(Injury)/YLL(Injury) with (6) Multiply YLD(Disease)/YLL(Disease) with (7) Sum the first 2 parts
(9) DALY (YLL+YLD)	AR2	=AO2+AP2+AQ2	(6)+(7)+(8)
(10) Total Costs	AS2	=((AR2/A12)*AH2)	Divide (9) by Employment (Column AH) and multiply by nominal GDP
(11a) Cost of YLL	AT2	=((AO2+AP2)/AI2*AH2)	Sum (6) and (7) Divide total by Employment (Column AH) and multiply by nominal GDP
(11b) YLL contribution to GDP loss	AU2	=(AO2+AP2)/AI2	Sum (6) and (7) Divide total by Employment (Column AH)
(12a) Cost of YLD	AV2	=(AQ2/AI2)*AH2	Divide (8) by Employment (Column AH) and multiply by nominal GDP
(12b) YLD contribution to GDP loss	AW2	=(AQ2/AI2)	Divide (8) by Employment (Column AH)

## Sheet: DALY split by illenesses
Country	(9a) DALY per 100,000 workers	DALY cancer(%)	DALY MSD(%)	DALY circulatory(%)	DALY injuries(%)	DALY others(%)	DALY cancer(%)	DALY MSD(%)	DALY circulatory(%)	DALY injuries(%)	DALY others(%)	DALY cancer	DALY MSD	DALY circulatory	DALY injuries	DALY others
Bulgaria	3651.61	32.8737	14.1715	12.4333	14.1084	26.4132	0.328737	0.141715	0.124333	0.141084	0.264132	1200.42	517.489	454.014	515.183	964.506
Croatia	3036.4	35.1703	17.0429	15.6334	18.7707	13.3828	0.351703	0.170429	0.156334	0.187707	0.133828	1067.91	517.489	474.692	569.952	406.354
Czech Republic	2897.23	31.5286	17.8615	13.88	15.1929	21.537	0.315286	0.178615	0.1388	0.151929	0.21537	913.456	517.489	402.136	440.173	623.978
Estonia	2734.89	32.524	18.9218	15.0475	15.3413	18.1654	0.32524	0.189218	0.150475	0.153413	0.181654	889.496	517.489	411.533	419.567	496.804
Hungary	3286.78	30.6614	15.7446	12.737	8.22414	32.6328	0.306614	0.157446	0.12737	0.0822414	0.326328	1007.77	517.489	418.637	270.309	1072.57
Latvia	3319.79	35.531	15.588	16.0664	15.5017	17.3129	0.35531	0.15588	0.160664	0.155017	0.173129	1179.56	517.489	533.371	514.625	574.751
Lithuania	3147.29	34.3219	16.4424	16.2763	23.5043	9.45503	0.343219	0.164424	0.162763	0.235043	0.0945503	1080.21	517.489	512.263	739.748	297.577
Poland	3216.29	32.5629	16.0896	14.7943	14.427	22.1262	0.325629	0.160896	0.147943	0.14427	0.221262	1047.32	517.489	475.827	464.016	711.642
Romania	3391.95	35.9448	15.2564	14.1559	22.3512	12.2917	0.359448	0.152564	0.141559	0.223512	0.122917	1219.23	517.489	480.162	758.141	416.928
Slovakia	3221.65	34.6216	16.0629	15.2131	11.3959	22.7066	0.346216	0.160629	0.152131	0.113959	0.227066	1115.38	517.489	490.113	367.136	731.525
Austria	3880.84	20.3457	10.9831	9.09213	16.7039	42.8753	0.203457	0.109831	0.0909213	0.167039	0.428753	789.583	426.235	352.851	648.25	1663.92
Belgium	2389.23	29.5983	18.2344	15.492	0.307802	36.3674	0.295983	0.182344	0.15492	0.00307802	0.363674	707.173	435.663	370.139	7.35411	868.902
Cyprus	4814.01	18.3693	12.3247	14.3188	17.8446	37.1425	0.183693	0.123247	0.143188	0.178446	0.371425	884.301	593.314	689.31	859.038	1788.04
Denmark	3066.67	25.3016	14.7237	12.553	9.38304	38.0387	0.253016	0.147237	0.12553	0.0938304	0.380387	775.917	451.526	384.958	287.746	1166.52
Finland	3405.32	22.0657	12.2264	11.3887	8.6517	45.6675	0.220657	0.122264	0.113887	0.086517	0.456675	751.409	416.348	387.821	294.618	1555.13
France	3000.43	25.8798	12.3961	12.3197	7.04748	42.357	0.258798	0.123961	0.123197	0.0704748	0.42357	776.504	371.935	369.644	211.454	1270.89
Germany	3307.25	21.5078	15.4418	10.671	8.2627	44.1167	0.215078	0.154418	0.10671	0.082627	0.441167	711.317	510.699	352.917	273.268	1459.05
Greece	3792.41	19.3954	20.4235	13.7645	9.61483	36.8018	0.193954	0.204235	0.137645	0.0961483	0.368018	735.553	774.543	522.004	364.633	1395.67
Ireland	4332.76	19.5692	9.8085	10.2635	19.3236	41.0352	0.195692	0.098085	0.102635	0.193236	0.410352	847.887	424.978	444.694	837.245	1777.95
Italy	2555.74	27.808	17.2029	13.7146	24.1786	17.0958	0.27808	0.172029	0.137146	0.241786	0.170958	710.7	439.662	350.51	617.944	436.926
Luxembourg	4163.56	17.4829	9.16562	8.99145	2.87097	61.4891	0.174829	0.0916562	0.0899145	0.0287097	0.614891	727.911	381.616	374.365	119.534	2560.14
Malta	2703.27	26.1311	13.648	13.8587	22.0404	24.3218	0.261311	0.13648	0.138587	0.220404	0.243218	706.394	368.943	374.638	595.812	657.483
Netherlands	2327.43	30.747	18.1678	17.5123	10.4199	23.1529	0.30747	0.181678	0.175123	0.104199	0.231529	715.616	422.843	407.588	242.517	538.869
Portugal	3424.53	29.5099	24.5468	12.7499	21.7119	11.4814	0.295099	0.245468	0.127499	0.217119	0.114814	1010.58	840.614	436.626	743.531	393.185
Slovenia	4772.8	19.6628	12.4042	8.81713	10.8967	48.2191	0.196628	0.124042	0.0881713	0.108967	0.482191	938.466	592.028	420.824	520.078	2301.4
Spain	4411.55	22.0785	11.885	10.8004	13.9298	41.3063	0.220785	0.11885	0.108004	0.139298	0.413063	974.006	524.313	476.466	614.518	1822.25
Sweden	4010.26	17.4731	9.5069	8.09851	5.41349	59.508	0.174731	0.095069	0.0809851	0.0541349	0.59508	700.717	381.251	324.771	217.095	2386.42
United Kingdom	2200.61	29.1603	19.6513	17.6289	5.99916	27.5604	0.291603	0.196513	0.176289	0.0599916	0.275604	641.706	432.448	387.944	132.018	606.497
EU28	3108.61	26.2069	15.3623	12.8701	12.012	33.5486	0.262069	0.153623	0.128701	0.12012	0.335486	814.673	477.555	400.082	373.407	1042.9
Iceland	5408.9	13.7103	8.57675	7.02998	5.19949	65.4834	0.137103	0.0857675	0.0702998	0.0519949	0.654834	741.577	463.908	380.245	281.235	3541.93
Norway	3550.93	19.3781	11.3576	9.66241	9.98393	49.6179	0.193781	0.113576	0.0966241	0.0998393	0.496179	688.104	403.3	343.105	354.522	1761.9

## Sheet: IHME Download 2015
Country	Deaths (All)	DALY (All)	YLD (All)	Deaths (Injury)	DALY (Injury)	YLD (Injury)	Deaths (Disease)	DALY (Disease)	YLD (Disease)
Afghanistan	2601.73	189892	99831.2	708.584	42843.4	5152.81	1893.15	147049	94678.4
Albania	277.767	29834.1	22405.9	82.6881	6940.12	3008.41	195.079	22893.9	19397.5
Algeria	1891.88	169243	98602.1	921.678	58399.4	11544.8	970.205	110844	87057.3
American Samoa	7.87927	600.385	361.785	1.48061	91.7984	20.875	6.39866	508.587	340.91
Andorra	12.0871	492.31	309.07	0.771449	137.266	101.957	11.3157	355.044	207.113
Angola	1563.38	161157	106910	484.469	32601.5	7124.14	1078.91	128556	99786.1
Antigua and Barbuda	7.24905	578.84	348.055	3.48904	207.575	45.8621	3.76001	371.265	302.193
Argentina	7845.14	398974	172903	2534.01	187576	67972.6	5311.13	211398	104931
Armenia	590.556	34264.8	18920.2	149.04	11390.9	4648.89	441.516	22873.9	14271.3
Australia	4659.92	153407	76972.4	331.576	28693.7	12752.3	4328.34	124714	64220.1
Austria	1082.2	60611.6	36410	229.445	26667	15992.7	852.758	33944.6	20417.3
Azerbaijan	1338.8	111801	60208.4	1236.04	96025.8	36987.9	102.752	15775.3	23220.5
Bahamas	44.7457	2913.82	1473.1	16.9944	965.316	151.294	27.7513	1948.51	1321.81
Bahrain	98.6542	8314.84	4579.61	51.249	3625.44	1027.44	47.4052	4689.4	3552.17
Bangladesh	28869.7	2.10688e+06	1.25212e+06	9255.27	586353	117632	19614.5	1.52053e+06	1.13448e+06
Barbados	24.6776	1804.35	1051.34	11.2904	647.054	130.595	13.3872	1157.3	920.743
Belarus	1029.04	70525.1	39567.7	286.028	18464	5073.23	743.015	52061.1	34494.5
Belgium	2874.41	74080.4	30642	3.24408	334.207	183.119	2871.17	73746.2	30458.9
Belize	36.3883	2306.09	1090.44	12.712	737.27	82.3765	23.6763	1568.82	1008.07
Benin	757.772	81927.9	53630.3	321.296	22710.9	6054.38	436.476	59217	47575.9
Bermuda	8.09828	348.458	151.791	1.69724	102.221	21.5203	6.40104	246.237	130.27
Bhutan	96.742	9498.93	6654.15	30.0147	2186.01	695.82	66.7273	7312.92	5958.33
Bolivia	1119.9	91150.5	56092.9	489.525	29318.6	5461.44	630.379	61831.9	50631.4
Bosnia and Herzegovina	271.479	24687.2	17124.4	81.6405	6885.14	3067.04	189.839	17802	14057.4
Botswana	277.254	17759.6	8717.44	75.3563	4647.21	741.203	201.898	13112.4	7976.24
Brazil	29742.1	1.90748e+06	991100	11020.3	655564	112387	18721.8	1.25192e+06	878713
Brunei Darussalam	15.7553	1342.2	961.519	1.77805	146.616	57.7768	13.9772	1195.58	903.742
Bulgaria	537.781	50378.9	33504.2	187.623	15359.7	6831.78	350.158	35019.3	26672.4
Burkina Faso	1427.47	160853	95045.8	1172.83	83654.7	20979.8	254.642	77198.7	74066
Burundi	806.532	92501.7	63134	335.645	23032.2	5623.38	470.887	69469.5	57510.6
Cambodia	1886.18	157769	102479	332.39	20840.7	3566.81	1553.79	136929	98912.6
Cameroon	1601.97	159883	101917	686.174	49877.9	14815.1	915.792	110005	87101.9
Canada	6858.45	242052	128321	537.192	43017.1	18144.6	6321.26	199035	110176
Cape Verde	34.3368	3388.15	2143.25	15.3429	1084.07	273.292	18.9939	2304.08	1869.96
Central African Republic	704.422	52971.6	31687.6	139.39	8720.87	1609.85	565.032	44250.7	30077.8
Chad	825.343	100252	69313.1	357.542	27616.7	8860.59	467.801	72635.3	60452.5
Chile	1853.97	107336	64688.1	366.662	28166.6	11300.8	1487.31	79169.5	53387.3
China	336009	1.58021e+07	8.09828e+06	36004	2.21673e+06	521125	300005	1.35854e+07	7.57715e+06
Colombia	5131.85	365985	220524	1916.14	112274	19825.2	3215.71	253711	200699
Comoros	37.1231	4882.15	3523	16.197	1114.66	282.907	20.9261	3767.49	3240.09
Congo, Democratic Republic of the	5998.66	593140	399246	1969.42	131040	32151.4	4029.24	462099	367095
Congo, Republic of	350.326	31320	20232.1	102.478	6241.86	1106.61	247.849	25078.1	19125.5
Costa Rica	436.386	31829.7	17386.1	239.311	13577.9	2017.45	197.075	18251.7	15368.7
Côte d'Ivoire	1515.22	162385	106272	609.878	41880.7	10575.2	905.342	120504	95697
Croatia	723.177	35270.6	18877.9	111.666	8923.73	3823.21	611.511	26346.9	15054.7
Cuba	2284.83	110439	45267.9	1035.82	59936.3	13361.3	1249.01	50503.1	31906.5
Cyprus	103.982	6872.2	4252.8	32.5366	3115.73	1596.92	71.4454	3756.46	2655.88
Czech Republic	1043.57	74364.9	47012.3	274.82	21895.5	9400.74	768.746	52469.4	37611.5
Denmark	1028.65	39572.1	20700.1	70.8134	7809.72	4492.66	957.839	31762.4	16207.4
Djibouti	43.4939	5504.8	3845.85	18.0249	1387.4	434.99	25.469	4117.4	3410.86
Dominica	7.79888	511.406	272.634	2.61882	152.808	27.8118	5.18005	358.598	244.823
Dominican Republic	1214.42	82297.2	36437.2	921.384	53516.1	7728.55	293.033	28781.1	28708.6
Ecuador	1469.22	103141	58267.2	634.259	35616.7	4959.66	834.965	67523.8	53307.5
Egypt	4854.83	469499	299046	1876.27	128184	33844	2978.56	341316	265202
El Salvador	446.378	37198	21725.7	224.201	12241.1	1205.98	222.177	24956.9	20519.7
Equatorial Guinea	68.0787	6286.31	4033.01	21.7082	1434.43	329.645	46.3705	4851.88	3703.36
Eritrea	350.109	33988.8	20206.4	160.493	11766.4	3135.44	189.616	22222.3	17071
Estonia	115.742	8575.31	5513.15	37.1494	2621.45	960.219	78.5928	5953.85	4552.93
Ethiopia	6027.48	759214	539131	2608.82	201099	61465.5	3418.66	558115	477665
Fiji	75.0291	5847.4	3474.57	16.3097	931.815	149.976	58.7195	4915.59	3324.59
Finland	748.486	32415.8	18764.5	62.9973	7209.9	4330.18	685.488	25205.9	14434.3
France	10238.5	360140	180747	506.508	55816.4	32226	9731.96	304324	148521
Gabon	114.418	9837.61	6458.86	32.9069	2004.77	416.482	81.5106	7832.84	6042.38
Gambia	104.406	12604.6	8588.89	55.1119	4261.64	1355.07	49.2938	8342.94	7233.82
Georgia	764.283	49479.6	29527.2	206.19	13458.4	4800.05	558.093	36021.3	24727.1
Germany	15130.9	614969	354295	862.627	108956	70259.3	14268.2	506013	284036
Ghana	1564.69	166265	108113	741.659	51345.6	14654.2	823.031	114919	93458.6
Greece	1572.34	72847.7	44690	140.003	12894.2	6552.98	1432.34	59953.5	38137
Greenland	8.43611	282.119	105.545	0.436153	26.5557	6.35086	7.99995	255.564	99.1938
Grenada	11.8285	731.705	349.186	3.92745	226.645	28.4834	7.9011	505.06	320.703
Guam	28.1589	1256.38	594.863	2.38973	147.698	35.2119	25.7691	1108.68	559.651
Guatemala	1020.34	100308	61761.7	556.833	32537	3668.31	463.506	67771	58093.4
Guinea	907.232	101152	67075.1	375.07	26953	7634.47	532.162	74199.5	59440.6
Guinea-Bissau	146.43	15228.3	9773.53	55.3504	4011.18	1157.79	91.0791	11217.2	8615.74
Guyana	56.6751	4678.19	2630.89	25.494	1411.63	169.518	31.181	3266.55	2461.37
Haiti	1019.27	82159.9	47481.1	380.242	21635	2811.49	639.028	60524.8	44669.6
Honduras	651.667	52023.1	30978.5	255.374	14702.8	1606.7	396.294	37320.4	29371.8
Hungary	872.784	61217.8	38026	142.761	11084.8	4429.55	730.024	50133	33596.4
Iceland	31.408	2067.24	1479.42	4.22198	499.473	308.689	27.186	1567.77	1170.73
India	220545	1.36387e+07	7.68677e+06	39944.4	2.51692e+06	564125	180601	1.11218e+07	7.12265e+06
Indonesia	21873.8	1.88964e+06	1.26308e+06	4269.57	260531	55773.6	17604.2	1.62911e+06	1.2073e+06
Iran, Islamic Rep. Of	5731.19	424155	234524	2058.49	121113	18144.5	3672.7	303042	216379
Iraq	1958.68	146847	79751.2	667.665	43665.3	8702.45	1291.02	103181	71048.7
Ireland	520.201	33243.3	20740.5	143.472	16024	9420.81	376.729	17219.2	11319.7
Israel	496.72	35113.5	23513	111.75	12060.7	6903.41	384.97	23052.9	16609.6
Italy	13022.1	449877	230519	1205.58	137671	83495.4	11816.5	312206	147023
Jamaica	357.383	20809.2	11282.4	99.0196	5899.34	1266.56	258.363	14909.8	10015.9
Japan	17624.5	575745	353431	255.037	23861.7	13655.7	17369.4	551884	339775
Jordan	333.637	25897.6	14238.1	132.542	9400.96	2550.05	201.095	16496.6	11688
Kazakhstan	3179.46	195792	90752.1	1155.13	74241.9	18112	2024.33	121550	72640
Kenya	2264.84	311129	229696	1066.84	77488.4	24018.1	1198	233640	205678
Kiribati	11.1614	796.019	419.996	2.06439	128.646	22.546	9.09698	667.372	397.45
Korea, Dem. People's Rep. Of	7060.84	293235	134373	612.781	34370.4	5945.75	6448.06	258865	128427
Korea, Republic of	3170.46	220820	168839	82.8816	7085.24	3558.84	3087.57	213735	165280
Kuwait	206.597	19429	11063.8	132.617	9886.3	3223.53	73.9797	9542.67	7840.22
Kyrgyzstan	626.498	51376.5	29256.5	250.628	15993.4	3359.71	375.869	35383.1	25896.8
Lao People's Dem. Rep.	703.462	61917.4	40047.5	122.829	7920.3	1394.04	580.633	53997.1	38653.4
Latvia	186.268	15181.4	9620.69	69.4804	4552.38	1386.62	116.787	10629	8234.07
Lebanon	544.624	30379	14925	137.005	10871.4	4247.5	407.619	19507.6	10677.5
Lesotho	422.648	23562.4	10967.6	89.1578	5210.3	497.193	333.49	18352.1	10470.4
Liberia	216.424	28809.3	20522.9	116.786	8484.1	2680.69	99.6381	20325.2	17842.2
Libyan Arab Jamahiriya	646.663	40967.1	21316.1	173.211	10242.8	1668.6	473.452	30724.3	19647.5
Lithuania	318.105	24698	14824.3	146.977	9757.28	3160.42	171.128	14940.7	11663.9
Luxembourg	54.9666	2441.92	1486.28	2.23032	293.577	189.079	52.7363	2148.34	1297.2
Macedonia, The former Yugoslav Rep. of	111.787	13048.4	9248.44	52.0437	4384.89	1935.13	59.7429	8663.49	7313.31
Madagascar	2625.87	262533	171657	855.246	64089.3	20353.9	1770.63	198443	151304
Malawi	1036.36	127516	92310.1	478.836	34528.6	9957.86	557.52	92987.9	82352.3
Malaysia	3381.63	199866	99019.6	985.453	59317.4	10518.1	2396.18	140548	88501.6
Maldives	14.9425	1595.67	1226.74	2.49592	164.687	37.7026	12.4466	1430.98	1189.03
Mali	863.96	93430.6	58722.2	356.997	26584.9	7601.16	506.964	66845.7	51121
Malta	64.6667	2904.39	1579.57	18.8791	2329.42	1434.26	45.7876	574.975	145.306
Marshall Islands	7.30921	499.901	273.201	1.34078	78.2887	12.5959	5.96843	421.612	260.605
Mauritania	164.684	24123	17650.6	87.5461	6965.37	2472.62	77.1379	17157.6	15178
Mauritius	88.3164	7235.35	4807.64	17.3549	1040.63	215.115	70.9615	6194.72	4592.53
Mexico	13500.5	855657	427195	6093.43	334472	34172.3	7407.06	521185	393023
Micronesia	12.7242	834.942	450.02	2.42616	147.949	24.8002	10.298	686.993	425.22
Moldova, Republic of	206.046	26401.4	19181.9	107.541	7528.11	2586.6	98.5049	18873.3	16595.3
Mongolia	365.49	26736.8	14330.5	145.659	9477.17	2203.36	219.832	17259.7	12127.1
Montenegro	39.5467	3985.75	2752.99	14.7928	1161.92	474.898	24.754	2823.83	2278.09
Morocco	3254.82	268149	167358	899.468	61007	16505.2	2355.35	207142	150853
Mozambique	1907.49	217105	153656	751.357	54105.8	15984	1156.13	163000	137672
Myanmar (Burma)	10593.8	648704	354170	1951.95	123079	27799.5	8641.85	525624	326371
Namibia	147.351	12661.9	7373.15	66.8998	4069.04	634.277	80.4516	8592.9	6738.87
Nepal	5272.27	409031	259791	1180.28	87760	26712	4091.98	321271	233079
Netherlands	4931.26	141564	63174.1	145.655	19973.9	13154	4785.61	121590	50020.1
New Zealand	745.309	30366.6	17561.7	61.6309	5197.96	2378.31	683.678	25168.6	15183.4
Nicaragua	514.252	41337.3	22098.1	369.485	21345.8	2769.8	144.766	19991.4	19328.3
Niger	974.873	124356	86084.1	468.084	33618.8	9285.63	506.788	90737.5	76798.4
Nigeria	6795.56	1.06548e+06	802679	3881.12	348371	154716	2914.43	717112	647963
Northern Mariana Islands	11.6853	987.305	600.8	2.94682	190.208	40.0243	8.73853	797.097	560.776
Norway	691.34	32065.6	19374.3	76.789	9311.88	5780.92	614.551	22753.7	13593.4
Oman	248.514	23155.3	12676.7	154.171	9313.72	1211.22	94.3431	13841.5	11465.5
Pakistan	21368.5	1.57e+06	874466	6605.71	433936	94223.4	14762.8	1.13606e+06	780242
Panama	351.585	26108.5	15324.1	161.085	9268.82	1478.04	190.5	16839.7	13846.1
Papua New Guinea	1994.38	103544	44593.8	182.519	10668	1249.79	1811.86	92876	43344
Paraguay	722.561	53376.8	31815.6	226.046	13609.2	2136.72	496.515	39767.6	29678.9
Peru	2618.24	224463	140991	1193.23	70777.9	13388.8	1425.01	153685	127602
Philippines	10226.5	725952	460795	850.949	57495.5	15441.1	9375.53	668457	445354
Poland	3834.37	291763	188005	950.273	73599.9	29113.8	2884.09	218163	158891
Portugal	1001.45	90153.4	65335.1	333.985	33455.2	18738.5	667.461	56698.2	46596.7
Puerto Rico	211.056	14603.8	8319.58	97.316	5863.56	1288.94	113.74	8740.25	7030.64
Qatar	192.036	16249.7	7961.69	129.692	8368.06	1643.81	62.3437	7881.62	6317.87
Romania	1975.61	199060	140128	920.686	65304	25453.1	1054.92	133756	114675
Russian Federation	12316.7	1.02e+06	629659	4721.28	306461	87474.7	7595.39	713538	542184
Rwanda	741.633	96574.3	69202.6	346.385	25596.5	7517.38	395.248	70977.8	61685.3
Saint Lucia	18.2347	1330.56	760.858	7.58147	441.049	77.9917	10.6532	889.506	682.866
Saint Vincent and the Grenadines	10.3031	713.588	372.07	4.04242	235.676	38.6973	6.26066	477.912	333.373
Samoa	10.7096	1082.63	728.315	3.08396	208.333	54.4	7.62566	874.3	673.915
Sao Tome and Principe	15.9973	1167.27	643.096	4.37128	314.392	87.1507	11.626	852.874	555.945
Saudi Arabia	1194.8	117360	70988.6	737.063	42827.9	7472.95	457.738	74531.6	63515.7
Senegal	997.526	104955	67065.1	446.678	33406.9	9745.29	550.848	71547.7	57319.8
Serbia	738.957	69755	48771.4	213.632	16943.5	7200.68	525.325	52811.5	41570.7
Seychelles	8.70466	571.319	359.626	0.499578	28.8531	5.48098	8.20508	542.465	354.145
Sierra Leone	413.266	46710.8	30457.5	188.236	13014.6	3335.88	225.031	33696.1	27121.6
Singapore	250.003	13632.2	8823.84	34.9036	4778.76	3203.67	215.1	8853.48	5620.17
Slovakia	327.725	33182.7	23437.5	100.682	8675.8	3927.32	227.044	24506.9	19510.2
Slovenia	253.63	14857.8	8980.68	55.6884	4767.55	2262.56	197.942	10090.3	6718.12
Solomon Islands	70.0921	4941.4	2612.09	12.3286	726.7	90.7251	57.7635	4214.7	2521.36
Somalia	599.055	66910.3	43890.5	228.075	15681.2	3598.9	370.979	51229.1	40291.6
South Africa	5696.3	300806	141460	1123.44	62050.4	5577.9	4572.86	238755	135882
South Sudan	678.431	79666.8	56692.3	221.011	15550.3	4401.62	457.42	64116.4	52290.7
Spain	5069.77	306122	197432	877.681	106583	65845.6	4192.09	199539	131587
Sri Lanka	1450.2	133629	95954.7	183.019	11480.5	2834.37	1267.18	122148	93120.4
Sudan, The Republic of	2519.76	226496	140259	899.405	57017.5	11457.7	1620.36	169478	128801
Suriname	41.8217	3012.04	1640.42	15.9289	897.466	129.134	25.8928	2114.57	1511.29
Swaziland	139.773	7785.09	3424.44	30.4873	1762.57	128.364	109.286	6022.51	3296.07
Sweden	997.358	50363.5	32853.9	85.3592	10360	6463.13	911.998	40003.5	26390.7
Switzerland	1383.68	66579.7	40714.5	190.095	25719.7	17090.8	1193.59	40860.1	23623.6
Syrian Arab Republic	784.746	72752.2	43167.7	372.663	26486.5	7265.47	412.083	46265.7	35902.3
Taiwan, China	3929.43	191393	100264	808.689	49995.9	13464.8	3120.74	141397	86799
Tajikistan	604.929	70389.3	45117.7	387.77	29499.1	9548.78	217.159	40890.2	35568.9
Tanzania, United Republic of	3279.09	358390	241635	1654.68	129990	44569.8	1624.41	228399	197065
Thailand	11630.5	643772	404677	59.5826	3221.2	551.639	11570.9	640551	404125
Timor-Leste	66.2737	5925.17	4116.45	10.069	649.26	132.812	56.2047	5275.91	3983.64
Togo	589.602	61925.9	38308.6	317.158	22277.9	5662.44	272.444	39648	32646.1
Tonga	13.4482	777.499	444.272	1.71553	105.418	23.6365	11.7327	672.081	420.635
Trinidad and Tobago	106.2	7529.55	4294.34	30.6333	1777.45	300.907	75.5665	5752.09	3993.43
Tunisia	1860.91	100480	43956	591.828	39351.2	10644.9	1269.08	61129.2	33311.1
Turkey	11786.8	659686	323579	2906.4	218653	73578.5	8880.38	441032	250000
Turkmenistan	411.546	41347.1	24406.7	245.101	18004.3	5598.37	166.445	23342.8	18808.3
Uganda	2468.51	276888	188560	1030.36	74352.9	20196.5	1438.15	202535	168363
Ukraine	5850.99	399560	233515	1550.24	103758	33503.6	4300.74	295802	200011
United Arab Emirates	1053.49	92389.2	48269.2	580.414	35437.7	6584.55	473.075	56951.5	41684.7
United Kingdom	19681.7	500475	219390	322.153	40493.1	25638.1	19359.5	459982	193752
United States	44828.7	1.71898e+06	883942	5702.2	398424	140696	39126.5	1.32055e+06	743247
Uruguay	681.454	27031.6	11823	67.4304	4734.75	1587.57	614.024	22296.8	10235.4
Uzbekistan	2437.54	242770	147094	1290.78	91794.8	26600.6	1146.76	150975	120494
Vanuatu	38.078	2427.78	1300.76	5.88885	343.534	48.0778	32.1891	2084.24	1252.68
Venezuela, Bolivarian Rep. of	3435.51	221046	115880	1188.86	69341.3	11493.7	2246.65	151705	104387
Vietnam	15822.6	849794	469644	2365.66	150062	33965.2	13456.9	699732	435679
Virgin Islands, U.S.	17.1494	794.167	366.059	3.69771	195.523	35.9873	13.4517	598.645	330.072
West Bank & Gaza Strip	208.156	17035.8	9561	79.1595	5561.13	1415.71	128.997	11474.7	8145.29
Yemen	1674.77	139822	77482.9	647.953	41606.4	6756.76	1026.82	98215.9	70726.2
Zambia	1236.85	115587	73934.8	399.263	26780.1	5810.02	837.591	88807.2	68124.7
Zimbabwe	1340.33	97587.8	53528.5	444.22	29290.5	5568.58	896.105	68297.3	47959.9

## Sheet: Notes (IHME Download)
Notes:
1) As Macao and Hong Kong are part of China, their estimates should not be used for computing to avoid double counting.
2) The estimates of China include both Macao and Hong Kong.

## Sheet: Nominal GDP2015 World Bank
Country	Nominal GDP (Millions USD)
Afghanistan	19199
Albania	11456
Algeria	166839
Andorra	3249
Angola	102643
Antigua and Barbuda	1297
Argentina	548055
Armenia	10561
Australia	1339539
Austria	374056
Azerbaijan	53047
Bahamas	8884
Bahrain	32221
Bangladesh	195079
Barbados	4451
Belarus	54609
Belgium	454039
Belize	1763
Benin	8476
Bermuda	5574
Bhutan	1962
Bolivia	33197
Bosnia and Herzegovina	15995
Botswana	14391
Brazil	1774725
Brunei Darussalam	15492
Bulgaria	48953
Burkina Faso	11099
Burundi	3085
Cape Verde	1630
Cambodia	18050
Cameroon	29198
Canada	1550537
Central African Republic	1503
Chad	10889
Chile	240216
China	10866444
Colombia	292080
Comoros	624
Congo, Democratic Republic of the	35238
Congo, Republic of	8553
Costa Rica	51107
Côte d'Ivoire	31753
Croatia	48732
Cuba	77150
Cyprus	19320
Czech Republic	181811
Denmark	295164
Djibouti	1589
Dominica	538
Dominican Republic	67103
Ecuador	100872
Egypt	330779
El Salvador	25850
Equatorial Guinea	9398
Estonia	22691
Ethiopia	61537
Faeroe Islands	2613
Fiji	4386
Finland	229810
France	2421682
Gabon	14340
Gambia	851
Georgia	13965
Germany	3355772
Ghana	37864
Greece	195212
Greenland	2441
Grenada	978
Guatemala	63794
Guinea	6699
Guinea-Bissau	1057
Guyana	3166
Haiti	8877
Honduras	20152
Hong Kong, China	309929
Hungary	120687
Iceland	16598
India	2073543
Indonesia	861934
Iran, Islamic Rep. Of	425326
Iraq	168607
Ireland	238020
Isle of Man	6754
Israel	296075
Italy	1814763
Jamaica	14006
Japan	4123258
Jordan	37517
Kazakhstan	184361
Kenya	63398
Kiribati	145
Korea, Republic of	1377873
Kosovo	6386
Kuwait	112812
Kyrgyzstan	6572
Lao People's Dem. Rep.	12327
Latvia	27035
Lebanon	47103
Lesotho	2181
Liberia	2053
Libyan Arab Jamahiriya	29153
Lithuania	41244
Luxembourg	57794
Macau, China	46178
Macedonia, The former Yugoslav Rep. of	10086
Madagascar	9981
Malawi	6565
Malaysia	296218
Maldives	3143
Mali	13100
Malta	9643
Marshall Islands	187
Mauritania	5442
Mauritius	11511
Mexico	1144331
Micronesia	318
Moldova, Republic of	6551
Mongolia	11758
Montenegro	3993
Morocco	100360
Mozambique	14689
Myanmar (Burma)	64866
Namibia	11546
Nepal	20881
Netherlands	752547
New Zealand	173754
Nicaragua	12693
Niger	7143
Nigeria	481066
Norway	388315
Oman	70255
Pakistan	269971
Palau	287
Panama	52132
Papua New Guinea	16929
Paraguay	27623
Peru	192084
Philippines	291965
Poland	474783
Portugal	198931
Puerto Rico	103135
Qatar	166908
Romania	177954
Russian Federation	1326015
Rwanda	8096
Samoa	761
Sao Tome and Principe	337
Saudi Arabia	646002
Senegal	13780
Serbia	36513
Seychelles	1438
Sierra Leone	4475
Singapore	292739
Slovakia	86582
Slovenia	42747
Solomon Islands	1157
Somalia	5953
South Africa	312798
South Sudan	9015
Spain	1199057
Sri Lanka	82316
St. Kitts and Nevis	922
St. Lucia	1436
St. Vincent and the Grenadines	751
Sudan, The Republic of	84067
Suriname	4878
Swaziland	4060
Sweden	492618
Switzerland	664738
Tajikistan	7853
Tanzania, United Republic of	44895
Thailand	395282
Timor-Leste	1412
Togo	4003
Tonga	434
Trinidad and Tobago	27806
Tunisia	43015
Turkey	718221
Turkmenistan	37334
Tuvalu	38
Uganda	26369
Ukraine	90615
United Arab Emirates	370293
United Kingdom	2848755
United States	17946996
Uruguay	53443
Uzbekistan	66733
Vanuatu	815
Venezuela, Bolivarian Rep. of	371337
Vietnam	193599
West Bank & Gaza Strip	12677
Yemen	35955
Zambia	21202
Zimbabwe	13893

## Sheet: ILO vs World Bank
ILO	World Bank
American Samoa
Anguilla
Aruba
Bahamas	Bahamas, The
Cape Verde	Cabo Verde
Cayman Islands
Congo, Democratic Republic of the	Congo, Dem. Rep.
Congo, Republic of	Congo, Rep.
Cook Islands
Egypt	Egypt, Arab Rep.
Eritrea
Faeroe Islands	Faroe Islands
Falkland Islands (Malvinas)
French Guiana
French Polynesia
Gambia	Gambia, The
Gibraltar
Guadeloupe
Guam
Guernsey
Hong Kong, China	Hong Kong SAR, China
Iran, Islamic Rep. Of	Iran, Islamic Rep.
Jersey
Korea, Dem. People's Rep. Of
Korea, Republic of	Korea, Rep.
	Kosovo
Kyrgyzstan	Kyrgyz Republic
Lao People's Dem. Rep.	Lao PDR
Libyan Arab Jamahiriya	Libya
Liechtenstein
Macau, China	Macao SAR, China
Macedonia, The former Yugoslav Rep. of	Macedonia, FYR
Martinique
Mayotte
Micronesia	Micronesia, Fed. Sts.
Moldova, Republic of	Moldova
Monaco
Montserrat
Myanmar (Burma)	Myanmar
Nauru
Netherlands Antilles
New Caledonia
Niue
Norfolk Island
Northern Mariana Islands
Réunion
Saint Helena
Saint Kitts and Nevis
Saint Lucia
Saint Pierre and Miquelon
Saint Vincent and the Grenadines
San Marino
Sao Tome and Principe	São Tomé and Principe
Slovakia	Slovak Republic
	South Sudan
	St. Kitts and Nevis
	St. Lucia
	St. Vincent and the Grenadines
Sudan, The Republic of	Sudan
Syrian Arab Republic
Taiwan, China
Tanzania, United Republic of	Tanzania
Tokelau
Turks and Caicos Islands
Venezuela, Bolivarian Rep. of	Venezuela, RB
Virgin Islands, U.S.
Wallis and Futuna
West Bank & Gaza Strip	West Bank and Gaza
Yemen	Yemen, Rep.
